# Supplementary material for: Comprehensive insights on how 2,4-dichlorophenoxyacetic acid retards senescence in post-harvest citrus fruits using transcriptomic and proteomic approaches
Source: J Exp Bot. 2013 Nov 8;65(1):61–74. doi: 10.1093/jxb/ert344 (PMC3883282; doi:10.1093/jxb/ert344)
Supplement: Supplementary Data [file supp_ert344_jexbot103507_file001.xlsx]

## Sheet: S1
		MapMan Annotation			The number is the log2 vaule of microarray signal
	Probe set ID	BinCode	BinName	Description	CK-0h	CK-12h	CK-24h	CK-48h	CK-72h	T-12h	T-24h	T-48h	T-72h
Cluster 1	Cit.29007.1.S1_at	29.2.1.2.1.4	protein.synthesis.ribosomal protein.eukaryotic.40S subunit.S4	weakly similar to ( 109)AT3G02885| Symbols: GASA5 | GASA5 (GAST1 PROTEIN HOMOLOG 5) | chr3:638330-639018 REVERSEweakly similar to ( 104)RS4_ORYSA affx|C37_42150;	2.68978	2.92332	2.8226	2.72524	2.57645	2.86701	2.74418	4.37697	3.03459
	Cit.7752.1.S1_at	27.3.6	RNA.regulation of transcription.bHLH,Basic Helix-Loop-Helix family	weakly similar to ( 120)AT1G74500| Symbols: | bHLH family protein | chr1:28001959-28002329 REVERSE affx|C37_10587;	2.70695	2.59472	2.65351	2.7271	2.80268	2.69566	3.20719	4.50113	3.05361
	Cit.12550.1.S1_at	35.2	not assigned.unknown	very weakly similar to (80.5)E6_GOSHI affx|C37_16682;	2.82395	2.90646	2.58565	2.61554	2.55186	2.60357	3.21179	5.41676	3.46538
	Cit.19159.1.S1_at	35.2	not assigned.unknown	affx|C37_26341;	2.87393	2.97578	2.74888	3.71279	3.08987	3.14036	3.34864	3.91866	4.27365
	Cit.13252.1.S1_at	26.3	misc.gluco-, galacto- and mannosidases	highly similar to ( 821)AT1G70710| Symbols: CEL1, AtGH9B1 | AtGH9B1 (ARABIDOPSIS THALIANA GLYCOSYL HYDROLASE 9B1); hydrolase, hydrolyzing O-glycosyl compounds | chr1:26663018-26666624 REVERSEhighly similar to ( 743)GUN17_ORYSA affx|C37_17558;	2.88204	2.95334	3.042	3.2772	3.12583	3.2489	3.31434	5.45592	4.70069
	Cit.7647.1.S1_at	27.3.5	RNA.regulation of transcription.ARR	moderately similar to ( 233)AT3G57040| Symbols: ATRR4, ARR9 | ARR9 (RESPONSE REACTOR 4); transcription regulator | chr3:21121038-21122207 FORWARD affx|C37_10407;	2.98789	3.07794	2.81544	3.07961	2.90394	3.50964	3.56674	4.46502	3.74847
	Cit.31510.1.S1_at	26.8	misc.nitrilases, *nitrile lyases, berberine bridge enzymes, reticuline oxidases, troponine reductases	moderately similar to ( 230)AT5G44360| Symbols: | FAD-binding domain-containing protein | chr5:17889327-17890925 REVERSE affx|C37_22692;	3.11527	2.74028	2.68532	2.66388	2.80943	2.98104	3.78049	3.80508	3.37483
	Cit.33182.1.S1_at	27.3.27	RNA.regulation of transcription.NAC domain transcription factor family	transcription factor similar to ANAC042 (Arabidopsis NAC domain containing protein 42), transcription factor [Arabidopsis thaliana] (TAIR:AT2G43000.1); similar to putative development regulation gene OsNAC4 protein [Oryza sativa (japonica cultivar-group)] (GB:BAC45041.1); similar to Os03g0777000 [Oryza sativa (japonica cultivar-group)] (GB:NP_001051438.1); contains InterPro domain No apical meris…	3.26235	3.72841	3.31447	3.34227	3.42525	3.73121	3.55914	5.02517	4.24036
	Cit.5084.1.S1_at	33.99	development.unspecified	weakly similar to ( 143)AT5G13170| Symbols: | nodulin MtN3 family protein | chr5:4181334-4183174 REVERSE affx|C37_06444;	3.26824	2.91567	3.06315	3.17842	2.8845	3.38738	3.329	3.02433	3.89444
	Cit.17562.1.S1_at	35.2	not assigned.unknown	affx|C37_10803;	3.36163	3.56402	3.60678	3.30171	3.44164	3.33357	3.65849	4.54252	3.56953
	Cit.26593.1.S1_at	35.2	not assigned.unknown	affx|C37_33845;	3.38346	2.92027	3.18334	2.99851	2.56894	2.93038	5.93772	9.19663	7.75124
	Cit.18230.1.S1_at	35.2	not assigned.unknown	affx|C37_21559;	3.43667	4.12427	3.51824	3.41127	3.45958	3.72016	3.81657	4.45842	4.0967
	Cit.5973.1.S1_s_at	35.2	not assigned.unknown	affx|C37_07663;	3.46433	4.06076	4.14926	3.54425	3.07373	3.02113	3.96795	4.7293	3.9611
	Cit.8515.1.S1_x_at	26.12	misc.peroxidases	moderately similar to ( 258)AT5G06720| Symbols: | peroxidase, putative | chr5:2077568-2078858 REVERSEmoderately similar to ( 214)PERX_TOBAC affx|C37_11663;	3.48388	3.03884	3.4866	3.08091	3.33492	3.37358	4.39587	4.31489	4.59036
	Cit.35754.1.S1_at	10.6.3	cell wall.degradation.pectate lyases and polygalacturonases	polygalacturonase	3.50046	3.55406	3.3906	4.08205	2.95963	3.47512	6.51849	9.2284	7.7313
	Cit.22278.1.S1_s_at	35.2	not assigned.unknown	affx|C37_30931;	3.51014	4.13616	3.60684	3.68865	3.44686	4.02337	3.78705	4.90185	3.79243
	Cit.20041.1.S1_at	35.2	not assigned.unknown	affx|C37_29311;	3.51146	3.11681	3.04803	4.18411	2.90901	3.47853	6.76825	8.58032	6.94747
	Cit.30858.1.S1_at	10.7	cell wall.modification	weakly similar to ( 141)AT2G39700| Symbols: ATEXP4, ATHEXP ALPHA 1.6, ATEXPA4 | ATEXPA4 (ARABIDOPSIS THALIANA EXPANSIN A4) | chr2:16551324-16552512 REVERSEweakly similar to ( 135)EXPA7_ORYSA affx|C37_18545;	3.52866	3.58208	3.52757	3.33206	3.4895	3.74138	5.16827	6.85278	4.93408
	Cit.20225.1.S1_at	33.1	development.storage proteins	cupin family protein similar to cupin family protein [Arabidopsis thaliana] (TAIR:AT2G28680.1); similar to Os05g0116000 [Oryza sativa (japonica cultivar-group)] (GB:NP_001054469.1); similar to legumin-like protein [Zea mays] (GB:AAO63267.1); contains InterPro domain 11-S plant seed storage protein; (InterPro:IPR006044); contains InterPro domain Cupin 1; (InterPro:IPR006045); contains InterPro dom…	3.60695	3.28633	2.96206	3.17994	3.018	3.51207	5.80896	7.14376	6.587
	Cit.35756.1.S1_at	10.6.3	cell wall.degradation.pectate lyases and polygalacturonases	moderately similar to ( 341)AT3G59850| Symbols: | polygalacturonase, putative / pectinase, putative | chr3:22120320-22122543 REVERSEmoderately similar to ( 348)PGLR_PRUPE affx|C37_29305;	3.62028	3.44601	3.53709	5.03826	3.4716	3.59688	4.9983	8.59769	7.15684
	Cit.6723.1.S1_at	35.2	not assigned.unknown	affx|C37_08838;	3.66822	3.85236	3.59449	3.82083	3.84885	3.78399	4.32978	5.03706	4.66795
	Cit.24058.1.S1_s_at	35.2	not assigned.unknown	affx|C37_40459;	3.68988	3.95596	3.74917	3.65639	3.44346	3.81098	4.73839	6.30547	4.47494
	Cit.14500.1.S1_at	29.5.11.5	protein.degradation.ubiquitin.ubiquitin protease	weakly similar to ( 192)AT3G17380| Symbols: | meprin and TRAF homology domain-containing protein / MATH domain-containing protein | chr3:5950246-5952130 FORWARD affx|C37_19215;	3.71523	3.31787	4.10543	3.02474	3.06735	3.00231	3.16755	5.22613	5.80108
	Cit.26823.1.S1_at	27.3.66	RNA.regulation of transcription.Psudo ARR transcription factor family	very weakly similar to (87.8)AT5G24470| Symbols: PRR5, APRR5 | APRR5 (PSEUDO-RESPONSE REGULATOR 5); transcription regulator | chr5:8356207-8358876 REVERSEvery weakly similar to (91.3)PRR95_ORYSA affx|C37_34563;	3.74727	3.17602	3.23624	3.27311	2.80091	3.32656	3.71406	3.64585	3.97218
	Cit.7877.1.S1_at	10.7	cell wall.modification	moderately similar to ( 317)AT1G65680| Symbols: EXPB2, ATHEXP BETA 1.4, ATEXPB2 | ATEXPB2 (ARABIDOPSIS THALIANA EXPANSIN B2) | chr1:24430929-24432062 FORWARDmoderately similar to ( 304)EXB15_ORYSA affx|C37_10800;	3.78044	3.76064	3.27169	3.49171	3.3681	3.35318	3.58307	6.6453	5.93076
	Cit.15256.1.S1_at	34.22	transport.cyclic nucleotide or calcium regulated channels	moderately similar to ( 286)AT4G30360| Symbols: CNGC17, ATCNGC17 | ATCNGC17 (cyclic nucleotide gated channel 17); calmodulin binding / cyclic nucleotide binding / ion channel | chr4:14855066-14857785 REVERSE affx|C37_20319;	3.86077	4.96233	3.73534	4.43658	4.20963	3.86948	3.79921	4.32771	4.88269
	Cit.20591.1.S1_at	35.2	not assigned.unknown	affx|C37_44739;	3.86128	3.87741	3.92611	3.44825	3.59113	3.45105	3.7466	4.4938	4.3243
	Cit.39387.1.S1_at	10.6.3	cell wall.degradation.pectate lyases and polygalacturonases	moderately similar to ( 384)AT1G67750| Symbols: | pectate lyase family protein | chr1:25405323-25406828 FORWARDmoderately similar to ( 253)PEL_LILLO affx|C37_45741;	3.88316	3.81834	3.05846	3.21594	3.30209	3.33689	4.90434	8.2441	7.12734
	Cit.7690.1.S1_at	35.2	not assigned.unknown	weakly similar to ( 102)AT1G52855| Symbols: | similar to unknown protein [Arabidopsis thaliana] (TAIR:AT3G15534.1); similar to unnamed protein product [Vitis vinifera] (GB:CAO39221.1) | chr1:19686805-19687011 REVERSE affx|C37_10483;	3.88575	3.7839	3.54156	3.74286	3.32881	3.46664	4.84821	4.60112	3.84519
	Cit.34354.1.S1_at	35.2	not assigned.unknown	affx|C37_27054;	3.90167	4.05356	3.82291	3.81043	4.17814	4.29341	4.37586	5.01146	4.77862
	Cit.8515.1.S1_s_at	26.12	misc.peroxidases	moderately similar to ( 258)AT5G06720| Symbols: | peroxidase, putative | chr5:2077568-2078858 REVERSEmoderately similar to ( 214)PERX_TOBAC affx|C37_11663;	3.91608	3.1403	2.95853	3.21302	3.03414	3.71401	5.37513	5.8087	5.53904
	Cit.10482.1.S1_s_at	35.2	not assigned.unknown	highly similar to ( 533)AT3G08030| Symbols: | similar to unknown protein [Arabidopsis thaliana] (TAIR:AT2G41800.1); similar to unnamed protein product [Vitis vinifera] (GB:CAO40802.1); contains InterPro domain Protein of unknown function DUF642 (InterPro:IPR006946) | chr3:2564523-2565825 FORWARD affx|C37_14114;	3.94554	4.00268	3.29948	3.29137	3.41605	4.38849	4.43029	5.93458	5.1583
	Cit.31932.1.S1_at	29.6	protein.folding	moderately similar to ( 271)AT1G26230| Symbols: | chaperonin, putative | chr1:9072375-9075259 REVERSEmoderately similar to ( 268)RUBB_BRANA affx|C37_23458;	3.98619	5.2191	4.05089	4.6164	4.2949	3.77732	4.03415	4.75301	4.88031
	Cit.21430.1.S1_s_at	35.2	not assigned.unknown	affx|C37_47062;	4.12614	3.89894	4.46263	4.10796	4.1873	4.13214	4.07786	3.98654	5.31827
	Cit.30534.1.S1_s_at	35.2	not assigned.unknown	affx|C37_13113;	4.17562	3.98332	3.5409	3.3721	3.48676	3.98997	4.92167	6.90953	5.31203
	Cit.30422.1.S1_x_at	35.2	not assigned.unknown	affx|C37_11248;	4.21512	3.66071	4.27018	3.97301	3.19084	4.34901	4.91141	4.63984	5.19258
	Cit.33439.1.S1_at	35.2	not assigned.unknown	affx|C37_25455;	4.21859	4.6561	4.24675	4.10841	3.90249	3.59279	4.14877	4.32243	4.4334
	Cit.29886.1.S1_at	34.16	transport.ABC transporters and multidrug resistance systems	moderately similar to ( 233)AT3G13080| Symbols: EST2, MRP3, ATMRP3 | ATMRP3 (Arabidopsis thaliana multidrug resistance-associated protein 3) | chr3:4197613-4201257 REVERSE affx|C37_08194;	4.22588	4.0675	3.91759	4.57732	4.58953	4.58621	4.84966	5.85563	5.52653
	Cit.25439.1.S1_s_at	34.15	transport.potassium	very weakly similar to (84.0)HAK13_ORYSA affx|C37_30526;	4.23413	4.17594	4.05619	4.35386	4.0614	4.05314	5.18421	5.46996	4.63135
	Cit.13228.1.S1_s_at	27.3.24	RNA.regulation of transcription.MADS box transcription factor family	moderately similar to ( 343)AT4G09960| Symbols: AGL11, STK | STK (SEEDSTICK) | chr4:6236710-6240491 REVERSEmoderately similar to ( 270)AG_BRANA affx|C37_17527;	4.42294	4.55575	4.73528	4.70105	3.78083	4.65062	4.38489	4.34111	5.05458
	Cit.14005.1.S1_s_at	10.7	cell wall.modification	moderately similar to ( 362)AT2G39700| Symbols: ATEXP4, ATHEXP ALPHA 1.6, ATEXPA4 | ATEXPA4 (ARABIDOPSIS THALIANA EXPANSIN A4) | chr2:16551324-16552512 REVERSEmoderately similar to ( 345)EXPA7_ORYSA affx|C37_18544;	4.46724	4.23126	3.7098	3.86789	3.55109	4.62965	6.46635	7.82846	6.05707
	Cit.17188.1.S1_at	35.2	not assigned.unknown	affx|C37_04889;	4.47332	5.02832	4.10907	5.04666	4.8377	4.76212	5.77687	6.05603	6.16869
	Cit.35140.1.S1_s_at	35.2	not assigned.unknown	affx|C37_28085;	4.52315	5.37697	5.04128	3.97627	4.33463	3.89284	4.8506	5.14746	5.09061
	Cit.14005.1.S1_at	10.7	cell wall.modification	moderately similar to ( 362)AT2G39700| Symbols: ATEXP4, ATHEXP ALPHA 1.6, ATEXPA4 | ATEXPA4 (ARABIDOPSIS THALIANA EXPANSIN A4) | chr2:16551324-16552512 REVERSEmoderately similar to ( 345)EXPA7_ORYSA affx|C37_18544;	3.67307	3.7256	3.53924	3.63465	3.42208	3.64148	4.40712	5.51458	4.95516
	Cit.29437.1.S1_at	16.2	secondary metabolism.phenylpropanoids	transferase family protein similar to transferase family protein [Arabidopsis thaliana] (TAIR:AT3G30280.1); similar to Transferase [Medicago truncatula] (GB:ABE84610.1); contains InterPro domain Transferase; (InterPro:IPR003480)	4.57201	4.70954	3.8085	3.94526	4.24582	4.87538	6.74754	7.83098	6.20309
	Cit.28027.1.S1_at	30.2.99	signalling.receptor kinases.misc	moderately similar to ( 288)AT5G48540| Symbols: | 33 kDa secretory protein-related | chr5:19686322-19687113 REVERSE affx|C37_37670;	4.64051	4.79062	4.44145	4.31994	4.28452	4.10578	5.06849	5.50582	5.41051
	Cit.35768.1.S1_s_at	17.6.3	hormone metabolism.gibberelin.induced-regulated-responsive-activated	weakly similar to ( 106)AT3G02885| Symbols: GASA5 | GASA5 (GAST1 PROTEIN HOMOLOG 5) | chr3:638330-639018 REVERSE affx|C37_29319;	4.65956	4.24863	4.29756	3.87249	4.24931	4.967	4.85786	5.80665	5.24192
	Cit.35014.1.S1_s_at	29.4	protein.postranslational modification	moderately similar to ( 273)AT5G19130| Symbols: | GPI transamidase component family protein / Gaa1-like family protein | chr5:6416130-6418995 REVERSE affx|C37_27857;	4.68857	5.51383	4.56484	4.60196	4.75883	4.97146	4.95808	6.58727	5.54388
	Cit.12761.1.S1_at	35.2	not assigned.unknown	moderately similar to ( 290)AT1G19140| Symbols: | similar to unnamed protein product [Vitis vinifera] (GB:CAO65215.1); contains InterPro domain Ubiquinone biosynthesis protein COQ9; (InterPro:IPR012762); contains InterPro domain COQ9 (InterPro:IPR013718) | chr1:6611017-6612405 REVERSE affx|C37_16957;	4.69758	4.77915	4.43405	5.06801	4.94202	4.71441	5.5578	5.67056	5.63431
	Cit.3554.1.S1_s_at	26.3	misc.gluco-, galacto- and mannosidases	moderately similar to ( 336)AT4G02290| Symbols: ATGH9B13 | ATGH9B13 (ARABIDOPSIS THALIANA GLYCOSYL HYDROLASE 9B13); hydrolase, hydrolyzing O-glycosyl compounds | chr4:1002654-1005125 REVERSEmoderately similar to ( 357)GUN11_ORYSA affx|C37_04486;	4.71035	4.9199	4.37569	4.50708	4.40823	4.72759	5.37724	5.37597	5.15049
	Cit.35230.1.S1_at	35.2	not assigned.unknown	weakly similar to ( 114)AT1G11120| Symbols: | similar to unknown protein [Arabidopsis thaliana] (TAIR:AT1G61170.1); similar to hypothetical protein [Vitis vinifera] (GB:CAN77872.1); similar to unnamed protein product [Vitis vinifera] (GB:CAO24110.1) | chr1:3715229-3719643 FORWARD affx|C37_28268;	4.72009	4.82288	4.74294	5.69841	4.13495	4.47679	4.25944	6.39704	5.75174
	Cit.595.1.S1_s_at	35.2	not assigned.unknown	affx|C37_00716;	4.80359	5.32983	4.53584	4.241	4.57074	4.18777	5.4659	6.37264	6.07706
	Cit.4516.1.S1_s_at	10.6.3	cell wall.degradation.pectate lyases and polygalacturonases	highly similar to ( 712)AT4G23500| Symbols: | glycoside hydrolase family 28 protein / polygalacturonase (pectinase) family protein | chr4:12264650-12267084 FORWARDvery weakly similar to (93.6)PGLR2_MAIZE affx|C37_05726;	4.80396	5.2307	4.70346	4.16467	4.67322	4.80399	4.83332	5.90837	5.36718
	Cit.38372.1.S1_at	35.2	not assigned.unknown	affx|C37_44304;	4.81585	5.13176	5.10398	6.07971	3.98328	4.29677	6.16875	8.43507	6.78078
	Cit.31194.1.S1_at	35.2	not assigned.unknown	moderately similar to ( 225)AT1G65590| Symbols: HEXO3, ATHEX1 | ATHEX1/HEXO3 (BETA-HEXOSAMINIDASE 3); beta-N-acetylhexosaminidase/ hexosaminidase | chr1:24389659-24394652 FORWARD affx|C37_21270;	4.89251	5.88021	4.3172	4.92157	4.85865	4.96283	4.96804	5.8148	5.92351
	Cit.15967.1.S1_at	26.1	misc.cytochrome P450	moderately similar to ( 243)AT5G09970| Symbols: CYP78A7 | CYP78A7 (cytochrome P450, family 78, subfamily A, polypeptide 7); oxygen binding | chr5:3112242-3113988 FORWARDmoderately similar to ( 244)C78AB_ORYSA affx|C37_21505;	4.93086	4.62216	4.84	4.53195	4.02131	4.7997	5.1079	5.27703	5.19496
	Cit.22421.1.S1_x_at	20.1.7.6	stress.biotic.PR-proteins.proteinase inhibitors	very weakly similar to ( 100)AT1G17860| Symbols: | trypsin and protease inhibitor family protein / Kunitz family protein | chr1:6149336-6149926 FORWARD affx|C37_31619;	4.93528	6.96562	5.12054	6.55978	6.33622	4.8776	4.98256	6.67884	6.76883
	Cit.32359.1.S1_s_at	35.2	not assigned.unknown	affx|C37_23993;	4.93641	4.24805	4.41613	4.37566	4.25563	4.44122	5.80614	6.26071	6.18304
	Cit.33288.1.S1_at	35.2	not assigned.unknown	affx|C37_25223;	4.9462	4.20837	4.1487	4.49392	4.31649	4.47987	4.82843	5.99176	4.77
	Cit.26455.1.S1_at	26.12	misc.peroxidases	moderately similar to ( 214)AT5G67400| Symbols: | peroxidase 73 (PER73) (P73) (PRXR11) | chr5:26912122-26913526 FORWARDweakly similar to ( 129)PER1_WHEAT affx|C37_33431;	5.0104	4.76113	4.33706	4.66665	4.13373	4.41803	6.54524	6.72336	5.9687
	Cit.8509.1.S1_s_at	26.12	misc.peroxidases	moderately similar to ( 220)AT2G38380| Symbols: | peroxidase 22 (PER22) (P22) (PRXEA) / basic peroxidase E | chr2:16083521-16085392 FORWARDweakly similar to ( 197)PERX_TOBAC affx|C37_11657;	5.02392	3.59348	4.27616	4.93674	3.48757	4.60145	6.01128	6.41821	6.18552
	Cit.20487.1.S1_at	16.8.2	secondary metabolism.flavonoids.chalcones	very weakly similar to (92.4)AT1G59960| Symbols: | aldo/keto reductase, putative | chr1:22075075-22076732 REVERSEvery weakly similar to (98.2)NADO1_ORYSA affx|C37_42827;	5.04964	5.071	4.62014	4.53481	5.03291	4.5287	6.5074	6.40594	6.19791
	Cit.40360.1.S1_at	29.5	protein.degradation	serine carboxypeptidase S28 family protein similar to serine carboxypeptidase S28 family protein [Arabidopsis thaliana] (TAIR:AT5G65760.1); similar to serine carboxypeptidase S28 family protein [Arabidopsis thaliana] (TAIR:AT2G24280.1); similar to hypothetical protein LOC780095 [Xenopus tropicalis] (GB:NP_001072639.1); similar to Os01g0767100 [Oryza sativa (japonica cultivar-group)] (GB:NP_001044…	5.09365	4.9778	4.97436	5.14301	4.88386	5.1065	5.35092	5.85398	6.13173
	Cit.11548.1.S1_at	20.1	stress.biotic	moderately similar to ( 292)AT1G20030| Symbols: | pathogenesis-related thaumatin family protein | chr1:6945841-6947008 FORWARDmoderately similar to ( 357)TP1A_MALDO affx|C37_15426;	5.12628	5.42372	4.72039	5.26893	4.8869	5.03886	5.72592	6.35282	6.35208
	Cit.29324.1.S1_x_at	1.1.1.1	PS.lightreaction.photosystem II.LHC-II	moderately similar to ( 437)AT1G29920| Symbols: AB165, LHCB1.1, CAB2 | CAB2 (Chlorophyll a/b-binding protein 2); chlorophyll binding | chr1:10475073-10475876 REVERSEmoderately similar to ( 470)CB24_TOBAC affx|C37_00105;	5.12628	4.51095	4.25639	6.1801	4.78403	5.79609	6.95146	8.61075	8.33848
	Cit.34915.1.S1_at	35.2	not assigned.unknown	affx|C37_27738;	5.16437	3.29312	3.19346	3.08648	2.57226	2.59956	2.68686	5.41731	5.1822
	Cit.20926.1.S1_s_at	35.2	not assigned.unknown	affx|C37_45657;	5.16672	5.46314	5.43792	5.95479	5.66196	5.10708	5.20539	6.56109	6.90291
	Cit.9020.1.S1_s_at	26.21	misc.protease inhibitor/seed storage/lipid transfer protein (LTP) family protein	very weakly similar to (97.4)AT4G30880| Symbols: | protease inhibitor/seed storage/lipid transfer protein (LTP) family protein | chr4:15035235-15035756 FORWARD affx|C37_12309;	5.20124	4.44792	4.61581	5.42496	3.93909	5.68306	6.52666	7.1767	6.63053
	Cit.27427.1.S1_s_at	30.11	signalling.light	moderately similar to ( 394)AT4G38180| Symbols: FRS5 | FRS5 (FAR1-RELATED SEQUENCE 5); zinc ion binding | chr4:17906696-17909398 REVERSE affx|C37_36013;	5.20924	4.6907	4.59358	4.87437	4.44331	5.2407	6.60848	7.85476	7.6507
	Cit.29888.1.S1_at	29.1.5	protein.aa activation.isoleucine-tRNA ligase	moderately similar to ( 419)AT5G49030| Symbols: OVA2 | OVA2 (OVULE ABORTION 2); ATP binding / aminoacyl-tRNA ligase | chr5:19893591-19899517 REVERSE affx|C37_08204;	5.22387	5.63192	4.63641	5.54876	5.75523	5.17305	5.70379	5.99025	5.96398
	Cit.19580.1.S1_s_at	35.2	not assigned.unknown	affx|C37_28375;	5.23293	5.1984	4.74602	5.25505	5.20733	5.19925	5.87346	6.21325	6.0947
	Cit.8648.1.S1_at	20.2.99	stress.abiotic.unspecified	moderately similar to ( 325)AT5G39120| Symbols: | germin-like protein, putative | chr5:15679933-15680714 REVERSEmoderately similar to ( 222)GLP1_MESCR affx|C37_11840;	5.24832	4.58423	4.50201	4.84328	3.82403	4.76751	5.69749	5.72071	5.0159
	Cit.15404.1.S1_at	20.1	stress.biotic	moderately similar to ( 221)AT4G33720| Symbols: | pathogenesis-related protein, putative | chr4:16182816-16183307 FORWARDmoderately similar to ( 215)PR1C_TOBAC affx|C37_20555;	5.26188	4.82289	4.73721	5.08038	4.82846	4.88359	4.81414	5.52059	5.94199
	Cit.35879.1.S1_s_at	35.2	not assigned.unknown	affx|C37_30217;	5.3499	5.65659	4.85196	4.64084	4.78591	6.20148	8.78826	10.6632	10.3062
	Cit.38413.1.S1_at	26.2	misc.UDP glucosyl and glucoronyl transferases	moderately similar to ( 225)AT1G27120| Symbols: | galactosyltransferase family protein | chr1:9421376-9423897 FORWARD affx|C37_44347;	5.42504	5.1185	4.68864	5.74299	4.97509	4.79322	5.01967	6.20948	6.01857
	Cit.11963.1.S1_at	35.2	not assigned.unknown	affx|C37_15949;	5.42787	5.49946	4.73303	5.27813	5.63577	5.13376	5.79441	5.79604	5.73294
	Cit.10235.1.S1_at	30.1	signalling.in sugar and nutrient physiology	moderately similar to ( 209)AT5G52390| Symbols: | photoassimilate-responsive protein, putative | chr5:21281507-21282399 REVERSE affx|C37_13796;	5.49084	4.34255	4.91665	5.87031	3.81313	5.96183	6.82075	7.53137	6.97234
	Cit.16594.1.S1_at	21.2.2	redox.ascorbate and glutathione.glutathione	moderately similar to ( 478)AT4G39640| Symbols: GGT1 | GGT1 (GAMMA-GLUTAMYL TRANSPEPTIDASE 1); gamma-glutamyltransferase | chr4:18400602-18402855 FORWARD affx|C37_22564;	5.49393	4.42997	4.52336	4.62694	4.03166	4.95738	8.49235	9.63872	7.46074
	Cit.29961.1.S1_at	34.2	transporter.sugars	weakly similar to ( 116)AT1G08920| Symbols: | sugar transporter, putative | chr1:2867449-2870193 FORWARD affx|C37_08662;	5.547	5.44656	5.37348	5.5835	4.47569	5.96446	6.38975	6.89388	6.01855
	Cit.20509.1.S1_at	35.2	not assigned.unknown	affx|C37_42955;	5.5737	5.59899	4.6439	5.43395	5.56222	5.22771	5.67495	6.19197	6.2972
	Cit.30638.1.S1_at	28.99	DNA.unspecified	moderately similar to ( 249)AT4G35220| Symbols: | cyclase family protein | chr4:16752641-16753971 FORWARD affx|C37_15491;	5.62492	4.94677	4.55034	4.13063	4.13018	3.93602	5.67416	8.76999	7.76165
	Cit.23076.1.S1_at	13.1.6.5.5	amino acid metabolism.synthesis.aromatic aa.tryptophan.tryptophan synthase	weakly similar to ( 158)AT3G54640| Symbols: TRP3, TSA1 | TSA1 (TRYPTOPHAN SYNTHASE ALPHA CHAIN); tryptophan synthase | chr3:20234309-20236281 REVERSEweakly similar to ( 140)TRPA_MAIZE affx|C37_35024;	5.65058	5.97681	4.97314	5.64005	5.3037	4.74871	5.92252	6.18088	5.87725
	Cit.19949.1.S1_at	35.2	not assigned.unknown	affx|C37_29081;	5.68954	5.65412	5.13751	5.95616	5.37274	6.01748	6.47179	8.08072	7.25123
	Cit.16318.1.S1_at	34.13	transport.peptides and oligopeptides	moderately similar to ( 379)AT5G55930| Symbols: ATOPT1 | ATOPT1 (oligopeptide transporter 1); oligopeptide transporter | chr5:22670214-22673053 FORWARD affx|C37_22132;	5.69166	4.45171	5.37413	6.73863	4.71887	6.05165	7.54492	8.17788	7.76803
	Cit.20428.1.S1_at	35.2	not assigned.unknown	affx|C37_42376;	5.73875	6.4931	5.57764	5.33791	5.61751	6.28513	5.98537	7.22813	6.49257
	Cit.17178.1.S1_x_at	35.2	not assigned.unknown	affx|C37_04761;	5.74676	5.3645	5.30762	5.2505	4.42534	5.79493	6.10974	6.19926	5.71249
	Cit.18116.1.S1_at	33.99	development.unspecified	weakly similar to ( 143)AT5G48850| Symbols: | male sterility MS5 family protein | chr5:19822802-19824925 REVERSE affx|C37_20146;	5.75299	5.69294	4.35808	6.19925	5.11112	6.16599	7.45433	8.9928	8.4789
	Cit.20462.1.S1_at	11.9.4.03	lipid metabolism.lipid degradation.beta-oxidation.enoyl CoA hydratase	enoyl-CoA hydratase/isomerase family protein similar to CHY1 (BETA-HYDROXYISOBUTYRYL-COA HYDROLASE 1), 3-hydroxyisobutyryl-CoA hydrolase [Arabidopsis thaliana] (TAIR:AT5G65940.1); similar to Os01g0752200 [Oryza sativa (japonica cultivar-group)] (GB:NP_001044263.1); similar to 3-hydroxyisobutyryl-coenzyme A hydrolase, putative, expressed [Oryza sativa (japonica cultivar-group)] (GB:ABA97000.2); si…	5.78332	6.63591	5.62028	6.09717	5.75069	5.93116	5.14681	6.22671	6.97825
	Cit.39466.1.S1_at	35.2	not assigned.unknown	affx|C37_45828;	5.9418	5.49628	5.48436	5.27435	5.16684	5.94972	6.93283	7.18534	6.42766
	Cit.24995.1.S1_at	33.99	development.unspecified	moderately similar to ( 213)AT1G04770| Symbols: | male sterility MS5 family protein | chr1:1336563-1337766 REVERSE affx|C37_23548;	5.99467	6.76949	5.49141	6.69539	6.43124	6.29512	6.83639	7.07703	7.48549
	Cit.18435.1.S1_at	30.2.12	signalling.receptor kinases.leucine rich repeat XII	leucine-rich repeat family protein / protein kinase family protein similar to leucine-rich repeat transmembrane protein kinase, putative [Arabidopsis thaliana] (TAIR:AT1G35710.1); similar to hypothetical protein [Vitis vinifera] (GB:CAN68996.1); similar to unnamed protein product [Vitis vinifera] (GB:CAO66621.1); similar to hypothetical protein [Vitis vinifera] (GB:CAN73988.1); contains InterPro …	6.04794	6.26663	6.51946	5.80786	5.57752	5.6805	5.45464	6.83946	6.93211
	Cit.15242.1.S1_at	20.1	stress.biotic	moderately similar to ( 275)AT3G54420| Symbols: ATCHITIV, CHIV, ATEP3 | ATEP3 (Arabidopsis thaliana chitinase class IV); chitinase | chr3:20156913-20158012 FORWARDmoderately similar to ( 269)CHIA_MAIZE affx|C37_20298;	6.05418	6.13369	6.47922	5.08817	5.45036	6.38914	6.17782	6.93533	5.9096
	Cit.5853.1.S1_s_at	31.1	cell.organisation	highly similar to ( 514)AT3G43610| Symbols: | tubulin binding | chr3:15528760-15534915 REVERSE affx|C37_07487;	6.08224	5.85245	5.34085	6.23931	5.5028	6.46	6.34384	8.30977	8.53666
	Cit.8878.1.S1_at	20.2.99	stress.abiotic.unspecified	weakly similar to ( 109)AT1G06550| Symbols: | enoyl-CoA hydratase/isomerase family protein | chr1:2003833-2006563 REVERSEweakly similar to ( 107)PR1_MEDSA affx|C37_12138;	6.10942	6.10572	6.21815	6.48333	6.02339	6.23545	7.406	7.54901	7.12186
	Cit.14051.1.S1_s_at	27.3.4	RNA.regulation of transcription.ARF, Auxin Response Factor family	moderately similar to ( 218)AT2G28350| Symbols: ARF10 | ARF10 (AUXIN RESPONSE FACTOR 10); miRNA binding / transcription factor | chr2:12121408-12123742 FORWARD affx|C37_18604;	6.18022	6.42425	6.48377	6.62754	6.34087	6.4032	7.12518	7.71454	7.17013
	Cit.16327.1.S1_at	35.2	not assigned.unknown	weakly similar to ( 118)AT3G12150| Symbols: | similar to hypothetical protein [Vitis vinifera] (GB:CAN81264.1); contains domain PTHR13617 (PTHR13617); contains domain SSF53474 (SSF53474); contains domain G3DSA:3.40.50.1820 (G3DSA:3.40.50.1820); contains domain PTHR13617:SF1 (PTHR13617:SF1) | chr3:3876695-3878628 REVERSE affx|C37_22149;	6.19174	6.07852	5.68054	5.77369	5.3002	6.47004	6.11309	6.46047	6.40919
	Cit.28009.1.S1_at	34.7	transport.phosphate	moderately similar to ( 218)AT1G20860| Symbols: | phosphate transporter family protein | chr1:7253996-7258666 REVERSE affx|C37_37613;	6.21878	6.03705	5.2516	5.79832	6.07656	6.12343	6.52138	7.08152	7.02184
	Cit.7589.1.S1_s_at	29.5.5	protein.degradation.serine protease	moderately similar to ( 210)AT3G10450| Symbols: SCPL7 | SCPL7; serine carboxypeptidase | chr3:3249775-3252325 FORWARDweakly similar to ( 148)CBP1_ORYSA affx|C37_10324;	6.24492	5.85831	6.05615	5.71578	6.29366	6.27892	6.91011	7.04026	6.84232
	Cit.16670.1.S1_at	16.1.1.10	secondary metabolism.isoprenoids.non-mevalonate pathway.geranylgeranyl pyrophosphate synthase	moderately similar to ( 268)AT4G36810| Symbols: GGPS1 | GGPS1 (GERANYLGERANYL PYROPHOSPHATE SYNTHASE 1); farnesyltranstransferase | chr4:17343517-17344632 FORWARDmoderately similar to ( 271)GGPPS_SINAL affx|C37_22687;	6.28872	6.23657	5.68572	6.19284	6.20143	6.40029	5.84008	7.85596	7.83484
	Cit.12510.1.S1_at	35.2	not assigned.unknown	moderately similar to ( 411)AT4G01870| Symbols: | tolB protein-related | chr4:808473-810431 REVERSE affx|C37_16628;	6.32262	6.82464	6.62242	6.45533	6.35558	6.91243	7.61707	7.87725	7.79881
	Cit.31556.1.S1_at	2.1.1.1	major CHO metabolism.synthesis.sucrose.SPS	highly similar to ( 551)AT4G10120| Symbols: ATSPS4F | ATSPS4F | chr4:6315029-6319781 FORWARDmoderately similar to ( 481)SPS_MAIZE affx|C37_22975;	6.38448	5.4762	6.03608	7.01737	6.52698	5.90794	7.12186	8.24596	7.93806
	Cit.4698.1.S1_at	29.5.5	protein.degradation.serine protease	highly similar to ( 667)AT4G12910| Symbols: SCPL20 | SCPL20 (serine carboxypeptidase-like 20); serine carboxypeptidase | chr4:7550612-7553048 REVERSEhighly similar to ( 666)CBP1_HORVU affx|C37_05958;	6.39263	6.59577	5.58936	6.17515	5.93525	6.11396	7.26557	7.67975	7.35054
	Cit.21573.1.S1_at	34.16	transport.ABC transporters and multidrug resistance systems	very weakly similar to (85.5)AT3G13080| Symbols: EST2, MRP3, ATMRP3 | ATMRP3 (Arabidopsis thaliana multidrug resistance-associated protein 3) | chr3:4197613-4201257 REVERSE affx|C37_23412;	6.40893	6.2	6.77766	6.10154	6.54324	6.6009	6.84227	7.75745	7.52249
	Cit.21717.1.S1_at	20.2.4	stress.abiotic.touch/wounding	weakly similar to ( 176)AT3G04720| Symbols: HEL, PR-4, PR4 | PR4 (PATHOGENESIS-RELATED 4) | chr3:1285697-1286537 REVERSEmoderately similar to ( 202)WIN1_SOLTU affx|C37_26800;	6.40968	5.99564	6.04518	5.77505	5.43087	6.50516	6.74608	7.0649	6.44667
	Cit.26052.1.S1_s_at	35.2	not assigned.unknown	affx|C37_32342;	6.41035	6.77811	5.95118	6.79471	6.49986	6.54996	7.3653	7.64981	7.9018
	Cit.18642.1.S1_s_at	35.2	not assigned.unknown	affx|C37_25064;	6.42456	6.23976	5.7323	7.31493	6.03562	6.72006	7.53144	9.04649	8.84366
	Cit.12448.1.S1_at	13.1.2.3.22	amino acid metabolism.synthesis.glutamate family.arginine.arginosuccinate synthase	highly similar to ( 766)AT4G24830| Symbols: | arginosuccinate synthase family | chr4:12793095-12795867 REVERSE affx|C37_16552;	6.42998	6.19702	6.3127	6.07322	6.2166	6.37577	6.89967	7.07759	6.82173
	Cit.3454.1.S1_at	35.2	not assigned.unknown	affx|C37_04371;	6.51807	6.27363	6.50782	6.03106	5.97203	6.45829	6.82293	7.08605	6.88085
	Cit.32096.1.S1_at	28.99	DNA.unspecified	very weakly similar to (90.5)AT3G42670| Symbols: CHR38 | CHR38 (chromatin remodeling 38); ATP binding / DNA binding / helicase | chr3:14766892-14771071 REVERSE affx|C37_23693;	6.56479	6.64755	5.91007	6.67903	6.82439	6.42927	7.00803	7.35461	7.31084
	Cit.9664.1.S1_s_at	35.2	not assigned.unknown	affx|C37_13107;	6.58156	6.1881	5.96367	5.84984	5.54884	6.22237	7.35118	8.79152	7.54409
	Cit.19714.1.S1_at	35.2	not assigned.unknown	affx|C37_28600;	6.65924	6.88178	6.17759	6.26639	6.26962	5.80467	6.47233	6.75007	6.71988
	Cit.18677.1.S1_s_at	35.2	not assigned.unknown	affx|C37_25170;	6.70182	6.08695	5.93617	5.86886	6.12253	6.41116	7.05072	8.6633	8.78578
	Cit.9634.1.S1_at	12.2.2	N-metabolism.ammonia metabolism.glutamine synthase	highly similar to ( 620)AT5G37600| Symbols: ATGSR1 | ATGSR1 (Arabidopsis thaliana glutamine synthase clone R1); glutamate-ammonia ligase | chr5:14950804-14952886 REVERSEhighly similar to ( 623)GLNA2_VITVI affx|C37_13068;	6.70559	5.93093	6.23467	6.14535	5.39721	6.73249	7.7509	7.9656	7.42018
	Cit.32625.1.S1_s_at	35.2	not assigned.unknown	affx|C37_24299;	6.79518	5.65596	5.35886	5.73039	4.15165	6.49258	9.6887	10.6996	8.78096
	Cit.30231.1.S1_at	29.4.1.59	protein.postranslational modification.kinase.receptor like cytoplasmatic kinase IX	weakly similar to ( 159)AT5G65500| Symbols: | protein kinase family protein | chr5:26198319-26201223 REVERSE affx|C37_09919;	6.82657	6.73214	5.97356	7.26555	7.06036	6.46701	7.31301	8.1128	7.91674
	Cit.20130.1.S1_s_at	11.6	lipid metabolism.lipid transfer proteins etc	weakly similar to ( 128)AT2G38540| Symbols: LTP1, ATLTP1, LP1 | LP1 (nonspecific lipid transfer protein 1) | chr2:16137496-16137971 FORWARDweakly similar to ( 157)NLTP2_GOSHI affx|C37_31845;	6.83576	6.05149	6.86723	6.41812	5.23571	4.45728	8.49073	9.02867	7.98844
	Cit.15112.1.S1_s_at	35.2	not assigned.unknown	affx|C37_20085;	6.86433	7.74533	6.94497	6.14331	6.21163	6.63293	7.99135	9.06949	7.89866
	Cit.17920.1.S1_at	29.4.1.56	protein.postranslational modification.kinase.receptor like cytoplasmatic kinase VI	moderately similar to ( 372)AT5G63940| Symbols: | protein kinase family protein | chr5:25605480-25608455 FORWARD affx|C37_16599;	6.86761	7.28151	6.05641	7.30223	7.37272	7.03456	7.15517	7.79867	7.84795
	Cit.6878.1.S1_at	35.2	not assigned.unknown	very weakly similar to (94.0)AT3G54500| Symbols: | similar to dentin sialophosphoprotein-related [Arabidopsis thaliana] (TAIR:AT5G64170.1); similar to dentin sialophosphoprotein-related [Arabidopsis thaliana] (TAIR:AT5G64170.2); similar to unnamed protein product [Vitis vinifera] (GB:CAO42918.1) | chr3:20186770-20189253 REVERSE affx|C37_09085;	6.87445	7.02733	5.9124	7.22231	7.07957	6.59548	7.53457	7.64577	7.74433
	Cit.4441.1.S1_s_at	35.2	not assigned.unknown	moderately similar to ( 270)AT2G29670| Symbols: | binding | chr2:12689386-12691822 REVERSE affx|C37_05633;	6.90766	6.03866	6.20298	6.94423	7.1011	5.84453	7.24839	7.53579	7.44631
	Cit.21033.1.S1_at	15.2	metal handling.binding, chelation and storage	copper-binding family protein similar to ATFP3 (Arabidopsis thaliana farnesylated protein 3) [Arabidopsis thaliana] (TAIR:AT5G63530.2); similar to PPAK motif; Heavy metal transport/detoxification protein [Medicago truncatula] (GB:ABE84491.1); contains InterPro domain Heavy metal transport/detoxification protein; (InterPro:IPR006121)	6.91607	5.88479	5.15234	5.64123	4.66767	5.17313	5.92527	7.19759	7.29767
	Cit.14209.1.S1_at	15.2	metal handling.binding, chelation and storage	weakly similar to ( 111)AT2G28660| Symbols: | copper-binding family protein | chr2:12302496-12304021 FORWARD affx|C37_18815;	6.918	6.60337	6.55434	6.12879	5.7607	6.39776	6.02166	7.24863	6.80193
	Cit.38877.1.S1_at	35.2	not assigned.unknown	weakly similar to ( 165)AT3G61870| Symbols: | similar to unknown [Populus trichocarpa] (GB:ABK95718.1) | chr3:22913677-22914870 FORWARD affx|C37_44857;	6.98727	7.39946	6.93867	7.85251	7.5832	6.32354	7.59789	7.62393	8.17525
	Cit.27468.1.S1_s_at	26.1	misc.cytochrome P450	moderately similar to ( 246)AT2G45550| Symbols: CYP76C4 | CYP76C4 (cytochrome P450, family 76, subfamily C, polypeptide 4); oxygen binding | chr2:18780615-18782728 REVERSEmoderately similar to ( 233)C76A1_SOLME affx|C37_36109;	6.9914	6.72561	7.30836	6.58661	6.63461	7.02061	6.81328	7.29444	7.75315
	Cit.8206.1.S1_s_at	17.7.1.2	hormone metabolism.jasmonate.synthesis-degradation.lipoxygenase	moderately similar to ( 392)AT3G45140| Symbols: ATLOX2, LOX2 | LOX2 (LIPOXYGENASE 2) | chr3:16536422-16540218 FORWARDmoderately similar to ( 344)LOXC2_ORYSA affx|C37_11264;	7.13764	6.89335	6.59067	6.56494	6.58413	6.98836	8.14535	8.22174	7.9181
	Cit.11773.1.S1_s_at	35.2	not assigned.unknown	weakly similar to ( 110)AT1G05835| Symbols: | similar to unknown protein [Arabidopsis thaliana] (TAIR:AT1G32583.1); contains domain PTHR13793:SF28 (PTHR13793:SF28); contains domain PTHR13793 (PTHR13793) | chr1:1762247-1762701 FORWARD affx|C37_15691;	7.14896	5.61197	6.06326	5.96347	5.42194	6.21114	5.34605	6.97757	6.7593
	Cit.27449.1.S1_at	35.2	not assigned.unknown	affx|C37_36071;	7.22355	6.70472	5.75526	6.50582	6.4338	6.38331	6.75137	7.68373	6.46467
	Cit.28009.1.S1_s_at	34.7	transport.phosphate	moderately similar to ( 218)AT1G20860| Symbols: | phosphate transporter family protein | chr1:7253996-7258666 REVERSE affx|C37_37613;	7.23255	7.12098	5.88409	6.78015	7.07638	7.00655	7.15061	7.89225	7.74503
	Cit.35454.1.S1_s_at	30.2.17	signalling.receptor kinases.DUF 26	moderately similar to ( 219)AT1G80640| Symbols: | protein kinase family protein | chr1:30316871-30318820 FORWARDvery weakly similar to (91.7)PSKR_DAUCA affx|C37_28751;	7.25143	7.71485	6.34731	7.16073	6.88007	7.42574	7.32646	7.75283	7.88752
	Cit.3566.1.S1_at	26.3	misc. other Ferredoxins and Rieske domain	moderately similar to ( 285)AT4G25650| Symbols: ACD1-LIKE | ACD1-LIKE; electron carrier | chr4:13081030-13083162 REVERSE affx|C37_04500;	7.35682	6.63519	7.05465	6.64317	7.00716	7.73692	6.97276	7.77993	7.57172
	Cit.37962.1.S1_at	16.1.2.5	secondary metabolism.isoprenoids.mevalonate pathway.phosphomevalonate kinase	weakly similar to ( 166)AT1G31910| Symbols: | GHMP kinase family protein | chr1:11459030-11461629 FORWARD affx|C37_43884;	7.36821	7.12277	6.77845	7.208	6.8277	7.1169	7.92331	7.98667	7.71556
	Cit.8464.1.S1_s_at	20.1	stress.biotic	protease inhibitor, putative similar to serine protease inhibitor, potato inhibitor I-type family protein [Arabidopsis thaliana] (TAIR:AT2G38900.1); similar to type I proteinase inhibitor-like protein [Citrus x paradisi] (GB:AAN76363.1); contains InterPro domain Proteinase inhibitor I13, potato inhibitor I; (InterPro:IPR000864)	7.39287	6.74109	6.49296	7.231	5.8331	6.06455	7.32593	8.2721	7.30159
	Cit.6247.1.S1_s_at	29.5.3	protein.degradation.cysteine protease	moderately similar to ( 372)AT3G49340| Symbols: | cysteine proteinase, putative | chr3:18304332-18305562 REVERSEmoderately similar to ( 317)CYSEP_RICCO affx|C37_08071;	7.42862	7.12477	6.89937	6.12218	6.19114	7.3955	8.9636	10.4406	10.0002
	Cit.31377.1.S1_at	33.99	development.unspecified	moderately similar to ( 296)AT2G17040| Symbols: ANAC036 | ANAC036 (Arabidopsis NAC domain containing protein 36); transcription factor | chr2:7414205-7415202 FORWARDweakly similar to ( 156)NAC67_ORYSA affx|C37_21948;	7.49485	7.39689	6.08641	6.10161	5.47594	6.9038	5.97085	7.81861	6.11197
	Cit.38430.1.S1_at	35.2	not assigned.unknown	affx|C37_44364;	7.50391	7.91798	7.73762	7.07221	7.05598	7.43915	7.52294	8.08258	7.92699
	Cit.19690.1.S1_x_at	35.2	not assigned.unknown	affx|C37_28564;	7.57151	7.9189	7.86918	7.39864	7.05503	7.04605	7.45229	8.60916	8.54896
	Cit.26633.1.S1_s_at	23.1.3	nucleotide metabolism.synthesis.PRS-PP	moderately similar to ( 330)AT1G10700| Symbols: | ribose-phosphate pyrophosphokinase 3 / phosphoribosyl diphosphate synthetase 3 (PRS3) | chr1:3554158-3556275 FORWARDmoderately similar to ( 333)KPRS3_SPIOL affx|C37_33995;	7.64385	7.6293	7.65308	7.37254	7.37528	7.79462	8.23145	8.53742	8.20937
	Cit.5181.1.S1_s_at	35.2	not assigned.unknown	moderately similar to ( 461)AT4G21210| Symbols: | Identical to Protein At4g21210 [Arabidopsis Thaliana] (GB:O49562); similar to unknown protein [Arabidopsis thaliana] (TAIR:AT3G01200.1); similar to unnamed protein product [Vitis vinifera] (GB:CAO69694.1); contains InterPro domain Protein of unknown function DUF299 (InterPro:IPR005177); contains InterPro domain Pyruvate Pi dikinase regulator (Inte…	7.69715	7.93703	6.97177	7.60801	7.20127	7.86598	8.00197	8.32423	7.96028
	Cit.29356.1.S1_x_at	20.1.7.6	stress.biotic.PR-proteins.proteinase inhibitors	weakly similar to ( 114)AT1G17860| Symbols: | trypsin and protease inhibitor family protein / Kunitz family protein | chr1:6149336-6149926 FORWARD affx|C37_00824;	7.74226	5.91105	5.82835	6.03568	4.84852	6.20069	8.81713	8.6786	9.07165
	Cit.29368.1.S1_x_at	20.1.7.6	stress.biotic.PR-proteins.proteinase inhibitors	very weakly similar to (85.5)AT1G17860| Symbols: | trypsin and protease inhibitor family protein / Kunitz family protein | chr1:6149336-6149926 FORWARD affx|C37_00937;	7.75468	6.54497	6.18776	6.92093	5.13784	6.58159	9.46365	9.19383	9.25869
	Cit.14281.1.S1_at	8.1.3	TCA / org. transformation.TCA.aconitase	highly similar to ( 860)AT4G35830| Symbols: | aconitate hydratase, cytoplasmic / citrate hydro-lyase / aconitase (ACO) | chr4:16973011-16977282 REVERSEhighly similar to ( 835)ACOC_CUCMA affx|C37_18920;	7.79837	7.93183	7.15824	7.51164	8.01335	7.87096	8.26784	8.44029	8.63091
	Cit.8501.1.S1_at	35.2	not assigned.unknown	affx|C37_11647;	7.81283	6.89975	6.75711	6.81073	6.66071	8.29511	9.96272	10.2637	9.86563
	Cit.19674.1.S1_s_at	35.2	not assigned.unknown	affx|C37_28541;	7.82843	7.59015	7.30757	7.23125	7.12464	7.79028	8.86362	8.78567	8.50075
	Cit.30005.1.S1_at	34.13	transport.peptides and oligopeptides	moderately similar to ( 462)AT3G17650| Symbols: PDE321, YSL5 | YSL5 (YELLOW STRIPE LIKE 5); oligopeptide transporter | chr3:6034313-6037093 FORWARD affx|C37_08963;	7.93127	8.1137	7.83332	7.3628	7.47252	8.34167	8.40473	8.25174	8.55269
	Cit.21004.1.S1_s_at	29.5.11.20	protein.degradation.ubiquitin.proteasom	moderately similar to ( 256)AT2G05840| Symbols: PAA2 | PAA2 (20S PROTEASOME SUBUNIT PAA2); peptidase | chr2:2234223-2235970 FORWARDmoderately similar to ( 265)PSA6_TOBAC affx|C37_45970;	7.93655	7.45746	7.16813	7.36792	6.98395	7.74525	8.50434	8.64683	8.07108
	Cit.15523.1.S1_at	26.1	misc.cytochrome P450	moderately similar to ( 253)AT3G26330| Symbols: CYP71B37 | CYP71B37 (cytochrome P450, family 71, subfamily B, polypeptide 37); oxygen binding | chr3:9648110-9649773 REVERSEmoderately similar to ( 238)C71D8_SOYBN affx|C37_20755;	8.04962	7.4185	7.98976	8.21983	8.04008	8.04187	8.62123	10.0773	9.78347
	Cit.35442.1.S1_x_at	20.1.7.6	stress.biotic.PR-proteins.proteinase inhibitors	weakly similar to ( 115)AT1G17860| Symbols: | trypsin and protease inhibitor family protein / Kunitz family protein | chr1:6149336-6149926 FORWARD affx|C37_28725;	8.11139	6.43252	5.83381	7.04257	4.90234	6.12113	9.28694	9.14955	9.75102
	Cit.29321.1.S1_x_at	20.1.7.6	stress.biotic.PR-proteins.proteinase inhibitors	weakly similar to ( 115)AT1G17860| Symbols: | trypsin and protease inhibitor family protein / Kunitz family protein | chr1:6149336-6149926 FORWARD affx|C37_00075;	8.12894	7.00342	6.61444	7.16586	6.02319	7.4201	9.66246	9.72836	9.61565
	Cit.29374.1.S1_s_at	10.1.3	cell wall.precursor synthesis.AXS	moderately similar to ( 378)AT1G08200| Symbols: AXS2 | AXS2 (UDP-D-APIOSE/UDP-D-XYLOSE SYNTHASE 2) | chr1:2574256-2576606 REVERSE affx|C37_00986;	8.22352	7.76299	7.54794	8.32321	8.25058	7.79943	8.63028	8.92734	8.76881
	Cit.38389.1.S1_at	35.2	not assigned.unknown	affx|C37_44321;	8.24589	7.9618	7.21608	8.1552	8.51312	7.47522	8.85252	8.6005	8.50418
	Cit.5583.1.S1_at	13.1.6.5.1	amino acid metabolism.synthesis.aromatic aa.tryptophan.anthranilate synthase	highly similar to ( 514)AT3G55870| Symbols: | anthranilate synthase, alpha subunit, putative | chr3:20742305-20744744 FORWARD affx|C37_07114;	8.29854	8.41548	8.10934	8.17027	7.93394	9.04035	8.76895	9.46209	9.15587
	Cit.28954.1.S1_at	26.1	misc.cytochrome P450	weakly similar to ( 157)AT3G26160| Symbols: CYP71B17 | CYP71B17 (cytochrome P450, family 71, subfamily B, polypeptide 17); oxygen binding | chr3:9569517-9571108 REVERSEweakly similar to ( 147)C71A9_SOYBN affx|C37_41921;	8.31939	7.55336	7.76075	7.36831	7.38975	7.55801	7.14961	8.50408	8.6526
	Cit.4154.1.S1_s_at	35.2	not assigned.unknown	affx|C37_05266;	8.32447	8.53408	7.48139	8.36703	7.31152	7.90403	9.03996	9.41196	8.43846
	Cit.29373.1.S1_s_at	20.1.7.06	stress.biotic.PR-proteins.proteinase inhibitors	trypsin and protease inhibitor family protein / Kunitz family protein similar to trypsin and protease inhibitor family protein / Kunitz family protein [Arabidopsis thaliana] (TAIR:AT1G73260.1); similar to Lemir [Lycopersicon esculentum] (GB:AAC63057.1); contains InterPro domain Proteinase inhibitor I3, Kunitz legume; (InterPro:IPR002160); contains InterPro domain Kunitz inhibitor ST1-like; (Inter…	8.34431	6.72864	6.24508	7.49879	5.48874	5.79711	8.57093	9.22708	8.18338
	Cit.6545.1.S1_at	35.2	not assigned.unknown	affx|C37_08551;	8.41222	8.18822	8.40398	7.68876	8.15949	8.50973	8.4343	8.74452	8.42226
	Cit.28549.1.S1_s_at	11.3.5	lipid metabolism.Phospholipid synthesis.diacylglycerol kinase	moderately similar to ( 312)AT2G20900| Symbols: | diacylglycerol kinase, putative | chr2:8996493-8999879 REVERSE affx|C37_39869;	8.4568	9.33011	8.36468	8.26155	8.33902	8.76689	8.86297	9.26387	8.98924
	Cit.11435.1.S1_s_at	17.5.1	hormone metabolism.ethylene.synthesis-degradation	moderately similar to ( 261)AT3G19000| Symbols: | oxidoreductase, 2OG-Fe(II) oxygenase family protein | chr3:6554010-6554993 REVERSEweakly similar to ( 130)GAOX2_ORYSA affx|C37_15288;	8.53194	8.70463	7.88243	8.14162	8.0128	8.2654	8.45689	9.36234	9.50966
	Cit.753.1.S1_x_at	20.1	stress.biotic	weakly similar to ( 170)AT3G04720| Symbols: HEL, PR-4, PR4 | PR4 (PATHOGENESIS-RELATED 4) | chr3:1285697-1286537 REVERSEmoderately similar to ( 204)PR4A_TOBAC affx|C37_00952;	8.61908	8.38609	7.97756	8.66843	7.61771	8.4763	9.70933	10.7274	9.87976
	Cit.11606.1.S1_s_at	34.98	transporter.membrane system unknown	moderately similar to ( 279)AT3G47420| Symbols: | glycerol-3-phosphate transporter, putative / glycerol 3-phosphate permease, putative | chr3:17483526-17485194 REVERSE affx|C37_15496;	8.65487	8.33681	8.00659	7.45173	7.91579	8.33178	8.58087	9.19422	8.07251
	Cit.18491.1.S1_at	35.2	not assigned.unknown	affx|C37_24326;	8.70427	8.0123	8.61835	8.41599	7.75026	8.13853	9.4297	9.89179	9.60716
	Cit.13017.1.S1_s_at	17.5.1	hormone metabolism.ethylene.synthesis-degradation	moderately similar to ( 343)AT1G17020| Symbols: ATSRG1, SRG1 | SRG1 (SENESCENCE-RELATED GENE 1); oxidoreductase, acting on paired donors, with incorporation or reduction of molecular oxygen, 2-oxoglutarate as one donor, and incorporation of one atom each of oxygen into both donors | chr1:5820251-5821734 FORWARDweakly similar to ( 173)LDOX_MALDO affx|C37_17260;	8.71396	8.68339	8.00491	7.72132	7.98787	8.26632	9.01165	9.28581	9.36609
	Cit.30588.1.S1_s_at	26.7	misc.oxidases - copper, flavone etc.	moderately similar to ( 235)AT1G49670| Symbols: | ARP protein (REF) | chr1:18385259-18389689 REVERSE affx|C37_14276;	8.84154	9.11939	8.07347	8.73906	9.07973	8.88166	9.2849	9.48403	9.61135
	Cit.15009.1.S1_at	2.1.1.1	major CHO metabolism.synthesis.sucrose.SPS	highly similar to ( 534)AT4G10120| Symbols: ATSPS4F | ATSPS4F | chr4:6315029-6319781 FORWARDmoderately similar to ( 306)SPS_ORYSA affx|C37_19934;	8.8838	7.70408	8.88805	8.91256	8.68555	8.04956	8.87964	9.97747	9.81712
	Cit.30574.1.S1_s_at	16.4.2	secondary metabolism.N misc.betaine	moderately similar to ( 255)AT1G74920| Symbols: ALDH10A8 | ALDH10A8 (Aldehyde dehydrogenase 10A8); 3-chloroallyl aldehyde dehydrogenase | chr1:28142836-28146234 REVERSEmoderately similar to ( 218)BADH_BETVU affx|C37_14015;	8.90887	8.87474	8.12487	8.60162	8.76576	8.49016	9.22822	9.68976	9.59792
	Cit.12100.1.S1_at	13.1.6.5.5	amino acid metabolism.synthesis.aromatic aa.tryptophan.tryptophan synthase	highly similar to ( 810)AT5G38530| Symbols: | tryptophan synthase-related | chr5:15441327-15443524 FORWARDweakly similar to ( 118)TRPB2_MAIZE affx|C37_16119;	8.93747	8.87295	8.91852	9.09979	8.79288	9.50301	10.0485	10.5553	10.2556
	Cit.24418.1.S1_s_at	1.3.8	PS.calvin cyle.transketolase	moderately similar to ( 331)AT3G60750| Symbols: | transketolase, putative | chr3:22464979-22467799 FORWARDmoderately similar to ( 334)TKTC_SOLTU affx|C37_41422;	9.14736	8.91951	9.00444	8.91422	9.08292	8.97338	9.52784	9.93403	9.64428
	Cit.4453.1.S1_at	35.2	not assigned.unknown	affx|C37_05650;	9.1639	9.10668	9.46572	8.88161	8.99335	8.97217	8.81106	10.0596	10.0458
	Cit.34850.1.S1_s_at	34.98	transport.membrane system unknown	glycerol-3-phosphate transporter, putative / glycerol 3-phosphate permease, putative similar to transporter, putative [Arabidopsis thaliana] (TAIR:AT4G25220.1); similar to putative Glycerol-3-phosphate transporter [Oryza sativa (japonica cultivar-group)] (GB:BAC99502.1); similar to Os04g0555300 [Oryza sativa (japonica cultivar-group)] (GB:NP_001053515.1); similar to putative glycerol 3-phosphate …	9.5408	9.20857	9.03711	8.34492	8.88591	9.38072	9.47955	9.97421	8.97359
	Cit.13017.1.S1_at	17.5.1	hormone metabolism.ethylene.synthesis-degradation	moderately similar to ( 343)AT1G17020| Symbols: ATSRG1, SRG1 | SRG1 (SENESCENCE-RELATED GENE 1); oxidoreductase, acting on paired donors, with incorporation or reduction of molecular oxygen, 2-oxoglutarate as one donor, and incorporation of one atom each of oxygen into both donors | chr1:5820251-5821734 FORWARDweakly similar to ( 173)LDOX_MALDO affx|C37_17260;	9.62582	9.51953	8.90071	8.56362	8.64629	8.82863	9.71898	10.1811	10.4216
	Cit.13816.1.S1_s_at	26.8	misc.nitrilases, *nitrile lyases, berberine bridge enzymes, reticuline oxidases, troponine reductases	moderately similar to ( 325)AT5G06060| Symbols: | tropinone reductase, putative / tropine dehydrogenase, putative | chr5:1824067-1825834 REVERSEweakly similar to ( 104)GRDH_ORYSA affx|C37_18284;	9.66961	9.58188	9.18335	9.074	8.60833	8.84536	9.20267	9.75557	9.74643
	Cit.34899.1.S1_s_at	23.2	nucleotide metabolism.degradation	very weakly similar to (92.4)AT2G26230| Symbols: | uricase / urate oxidase / nodulin 35, putative | chr2:11172034-11174046 FORWARDweakly similar to ( 101)URIC_PHAVU affx|C37_27722;	9.67117	9.41654	9.42518	9.2689	9.00424	10.1593	9.4298	10.0029	10.0978
	Cit.8972.1.S1_s_at	27.3.40	RNA.regulation of transcription.Aux/IAA family	weakly similar to ( 109)AT3G04730| Symbols: IAA16 | IAA16 (indoleacetic acid-induced protein 16); transcription factor | chr3:1288999-1290421 REVERSEweakly similar to ( 110)IAA30_ORYSA affx|C37_12250;	9.87791	10.5157	9.84036	9.5585	9.77078	8.94724	9.70946	10.2431	10.6086
	Cit.17838.1.S1_at	35.2	not assigned.unknown	very weakly similar to (91.3)AT3G27210| Symbols: | Identical to Uncharacterized protein At3g27210 (Y-2) [Arabidopsis Thaliana] (GB:Q9LK32); similar to unknown protein [Arabidopsis thaliana] (TAIR:AT5G40860.1); similar to unnamed protein product [Vitis vinifera] (GB:CAO14583.1) | chr3:10046695-10048459 REVERSE affx|C37_14799;	10.085	10.2723	8.94751	10.355	8.5206	9.69558	11.4489	12.4023	12.4256
	Cit.1988.1.S1_s_at	10.6.3	cell wall.degradation.pectate lyases and polygalacturonases	highly similar to ( 803)AT1G70370| Symbols: | BURP domain-containing protein / polygalacturonase, putative | chr1:26516666-26518661 REVERSE affx|C37_02507;	10.7843	10.5951	10.1362	10.2805	10.3389	10.1515	11.1964	11.2343	11.326
	Cit.22589.1.S1_s_at	20.1	stress.biotic	very weakly similar to (88.2)AT2G38870| Symbols: | protease inhibitor, putative | chr2:16243624-16244128 REVERSEvery weakly similar to (97.4)ITH5_CUCMA affx|C37_32394;	11.4062	10.2176	10.3558	9.99418	8.61732	9.51987	11.9444	12.4451	11.9139
	Cit.7483.1.S1_at	35.2	not assigned.unknown	affx|C37_10163;	11.5638	11.2408	11.1383	11.252	10.7391	10.9712	11.3011	11.988	11.8568
	Cit.2130.1.S1_x_at	26.11	misc.alcohol dehydrogenases	highly similar to ( 531)AT5G19440| Symbols: | cinnamyl-alcohol dehydrogenase, putative (CAD) | chr5:6556495-6558125 FORWARDmoderately similar to ( 228)DFRA_DIACA affx|C37_02682;	11.6531	11.5513	11.5025	11.4074	11.2701	11.7756	12.2774	12.4552	12.2652
	Cit.8500.1.S1_s_at	35.2	not assigned.unknown	affx|C37_11646;	11.7457	11.3557	11.0683	11.2649	9.73171	10.2919	10.6891	12.0139	12.0366
	Cit.9904.1.S1_s_at	17.7.1.2	hormone metabolism.jasmonate.synthesis-degradation.lipoxygenase	highly similar to ( 954)AT3G45140| Symbols: ATLOX2, LOX2 | LOX2 (LIPOXYGENASE 2) | chr3:16536422-16540218 FORWARDhighly similar to ( 877)LOX23_HORVU affx|C37_13388;	12.1338	12.3343	12.0801	11.3793	11.7884	11.6347	12.8649	12.9302	12.5601
Cluster 2	Cit.17104.1.S1_s_at	11.9.3	lipid metabolism.lipid degradation.lysophospholipases	moderately similar to ( 238)AT3G03520| Symbols: | phosphoesterase family protein | chr3:837979-840518 REVERSE affx|C37_03338;	6.565	6.67446	5.10337	7.20097	5.39358	7.09606	8.37688	8.31792	6.60004
	Cit.12975.1.S1_at	13.1.4.1	amino acid metabolism.synthesis.branched chain group.common	highly similar to ( 863)AT5G17380| Symbols: | pyruvate decarboxylase family protein | chr5:5724922-5726722 REVERSEweakly similar to ( 154)ILV2_TOBAC affx|C37_17213;	7.39405	7.2671	7.3095	7.20238	7.06247	7.99803	8.29719	8.58336	8.20516
	Cit.29561.1.S1_at	13.1.6.3.01	amino acid metabolism.synthesis.aromatic aa.phenylalanine.arogenate dehydratase / prephenate dehydratase	prephenate dehydratase family protein similar to prephenate dehydratase family protein [Arabidopsis thaliana] (TAIR:AT5G22630.1); similar to prephenate dehydratase [Ipomoea trifida] (GB:AAS79603.1); contains InterPro domain Prephenate dehydratase; (InterPro:IPR001086)	5.43784	4.93193	4.58166	4.91935	5.241	6.4833	7.1383	7.11617	6.0442
	Cit.10054.1.S1_s_at	16.1.1.1	secondary metabolism.isoprenoids.non-mevalonate pathway.DXS	moderately similar to ( 224)AT4G15560| Symbols: DEF, CLA, DXS, DXPS2, CLA1 | CLA1 (CLOROPLASTOS ALTERADOS 1) | chr4:8884216-8887252 FORWARDmoderately similar to ( 219)DXS_ORYSA affx|C37_13573;	10.8298	10.6772	10.5267	10.6755	10.3851	11.5216	11.6725	11.568	11.2196
	Cit.30177.1.S1_at	16.1.1.10	secondary metabolism.isoprenoids.non-mevalonate pathway.geranylgeranyl pyrophosphate synthase	moderately similar to ( 219)AT4G38460| Symbols: GGR | GGR (GERANYLGERANYL REDUCTASE); farnesyltranstransferase | chr4:17994843-17995968 FORWARDweakly similar to ( 144)GGPPS_CATRO affx|C37_09712;	7.36391	7.48929	6.94808	7.13381	7.06476	7.78729	8.12698	8.22802	7.89449
	Cit.29397.1.S1_s_at	16.1.2.02	secondary metabolism.isoprenoids.mevalonate pathway.HMG-CoA synthase	BAP1 (hydroxymethylglutaryl-CoA synthase); acetyl-CoA C-acetyltransferase/ hydroxymethylglutaryl-CoA synthase Encodes a protein with hydroxymethylglutaryl-CoA synthase activity which was characterized by phenotypical complementation of the S. cerevisiae mutant. Identical to Hydroxymethylglutaryl-CoA synthase (EC 2.3.3.10) (HMG-CoA synthase) (3-hydroxy-3-methylglutaryl coenzyme A synthase) (HMGS) …	5.08085	5.30561	4.2838	5.29761	4.96822	6.17855	7.29923	7.09835	5.80897
	Cit.14371.1.S1_at	16.1.3.2	secondary metabolism.isoprenoids.tocopherol biosynthesis.homogentisate phytyltransferase	moderately similar to ( 252)AT2G18950| Symbols: TPT1, ATHPT, HPT, VTE2, HPT1 | HPT1 (HOMOGENTISATE PHYTYLTRANSFERASE 1); prenyltransferase | chr2:8214573-8217129 FORWARD affx|C37_19038;	3.86128	3.40111	3.57193	3.90492	3.60229	5.50017	6.83927	7.09661	5.92013
	Cit.13924.1.S1_s_at	16.1.4.21	secondary metabolism.isoprenoids.carotenoids.violaxanthin de-epoxidase	moderately similar to ( 333)AT1G08550| Symbols: AVDE1 | NPQ1 (NON-PHOTOCHEMICAL QUENCHING 1) | chr1:2707465-2709390 FORWARD affx|C37_18435;	5.07614	4.69941	4.64493	4.8604	4.66977	5.10081	5.7259	5.55748	5.36497
	Cit.17144.1.S1_s_at	16.2	secondary metabolism.phenylpropanoids	weakly similar to ( 174)AT4G30210| Symbols: AR2, ATR2 | ATR2 (ARABIDOPSIS P450 REDUCTASE 2) | chr4:14796906-14800584 FORWARDweakly similar to ( 175)NCPR_CATRO affx|C37_04128;	8.03275	8.15848	7.7316	8.49206	8.6318	8.7073	9.29206	9.17949	9.00025
	Cit.35279.1.S1_s_at	16.2.1.9	secondary metabolism.phenylpropanoids.lignin biosynthesis.COMT	moderately similar to ( 278)AT5G54160| Symbols: OMT1, ATOMT1 | ATOMT1 (O-METHYLTRANSFERASE 1) | chr5:21999301-22001393 FORWARDmoderately similar to ( 287)COMT1_CATRO affx|C37_28359;	5.7685	6.5867	5.4777	6.03584	6.33677	8.22269	8.18654	9.16747	8.37264
	Cit.8718.1.S1_s_at	16.2.1.9	secondary metabolism.phenylpropanoids.lignin biosynthesis.COMT	moderately similar to ( 347)AT5G54160| Symbols: OMT1, ATOMT1 | ATOMT1 (O-METHYLTRANSFERASE 1) | chr5:21999301-22001393 FORWARDmoderately similar to ( 349)COMT1_CATRO affx|C37_11927;	6.13985	4.90825	4.65494	8.8627	5.05306	10.0764	12.7809	12.1115	9.30313
	Cit.17235.1.S1_s_at	17.1.1.1.10	hormone metabolism.abscisic acid.synthesis-degradation.synthesis.9-cis-epoxycarotenoid dioxygenase	weakly similar to ( 102)AT1G30100| Symbols: ATNCED5, NCED5 | NCED5 (NINE-CIS-EPOXYCAROTENOID DIOXYGENASE 5) | chr1:10571367-10573136 FORWARD affx|C37_05841;	8.38224	7.37246	7.20541	8.72983	8.20881	9.6254	9.14352	9.21944	9.00682
	Cit.13915.1.S1_at	17.1.1.1.10	hormone metabolism.abscisic acid.synthesis-degradation.synthesis.9-cis-epoxycarotenoid dioxygenase	highly similar to ( 858)AT3G14440| Symbols: ATNCED3, STO1, NCED3 | NCED3 (NINE-CIS-EPOXYCAROTENOID DIOXYGENASE3) | chr3:4831685-4833484 REVERSE affx|C37_18422;	8.54661	8.49154	8.51057	9.61821	9.44553	9.96177	10.8541	10.8754	10.8108
	Cit.12252.1.S1_at	17.2.3	hormone metabolism.auxin.induced-regulated-responsive-activated	highly similar to ( 938)AT2G14960| Symbols: GH3.1 | GH3.1 | chr2:6458741-6460752 REVERSEhighly similar to ( 870)GH38_ORYSA affx|C37_16320;	9.37506	9.34172	8.66831	9.11972	8.98982	11.0544	11.0795	11.6831	11.382
	Cit.33172.1.S1_at	17.3.1.1.2	hormone metabolism.brassinosteroid.synthesis-degradation.BRs.DWF4	weakly similar to ( 115)AT3G50660| Symbols: CYP90B1, CLM, SNP2, DWF4 | DWF4 (DWARF 4) | chr3:18825243-18828149 REVERSEvery weakly similar to (87.8)C724B_ORYSA affx|C37_25021;	3.18442	2.98406	3.15526	3.65409	3.0959	3.83898	4.40754	4.48754	3.41299
	Cit.15355.1.S1_at	17.5.1	hormone metabolism.ethylene.synthesis-degradation	moderately similar to ( 294)AT4G10490| Symbols: | oxidoreductase, 2OG-Fe(II) oxygenase family protein | chr4:6483896-6485175 FORWARDweakly similar to ( 156)GAOX2_ORYSA affx|C37_20472;	7.60881	7.57589	7.26028	7.1831	7.43679	9.63867	9.34975	9.05561	8.84722
	Cit.12810.1.S1_at	19.99	tetrapyrrole synthesis.unspecified	moderately similar to ( 210)AT1G19670| Symbols: CORI1, ATHCOR1 | ATCLH1 (CORONATINE-INDUCED PROTEIN 1) | chr1:6803787-6804914 REVERSEhighly similar to ( 595)CLH1_CITSI affx|C37_17020;	5.06083	4.69433	5.03755	4.9791	5.24871	9.14533	10.6115	9.32172	7.63744
	Cit.21654.1.S1_s_at	20.1	stress.biotic	very weakly similar to (98.6)AT3G54420| Symbols: ATCHITIV, CHIV, ATEP3 | ATEP3 (Arabidopsis thaliana chitinase class IV); chitinase | chr3:20156913-20158012 FORWARDvery weakly similar to (94.4)CHI4_PHAVU affx|C37_25265;	4.24827	3.55468	3.79271	4.32733	3.90547	4.4504	4.95085	5.20969	4.58495
	Cit.20412.1.S1_s_at	20.1	stress.biotic	very weakly similar to (95.1)AT3G12500| Symbols: PR3, PR-3, CHI-B, B-CHI, ATHCHIB | ATHCHIB (BASIC CHITINASE); chitinase | chr3:3962508-3963952 REVERSEweakly similar to ( 117)CHIB_VITVI affx|C37_42165;	7.03328	6.18919	6.48428	6.58776	6.99149	7.83173	8.23473	8.58341	8.53928
	Cit.27793.1.S1_at	20.1.7	stress.biotic.PR-proteins	weakly similar to ( 198)AT1G74190| Symbols: | leucine-rich repeat family protein | chr1:27906251-27909819 REVERSEweakly similar to ( 118)PSKR_DAUCA affx|C37_36946;	3.88682	3.9536	4.21704	4.26707	3.58111	4.8705	5.24554	5.72376	4.64894
	Cit.30480.1.S1_s_at	21.2.2	redox.ascorbate and glutathione.glutathione	weakly similar to ( 177)AT4G23100| Symbols: GSH1, CAD2, PAD2, RML1 | RML1 (ROOT MERISTEMLESS 1) | chr4:12103790-12106762 REVERSEweakly similar to ( 177)GSH1_BRAJU affx|C37_12029;	8.29655	8.377	7.65561	8.14089	8.35574	9.14545	9.3344	8.96821	8.80431
	Cit.8686.1.S1_at	21.3	redox.heme	weakly similar to ( 136)AT2G16060| Symbols: ARATH GLB1, GLB1, NSHB1, ATGLB1, AHB1 | AHB1 (ARABIDOPSIS HEMOGLOBIN 1) | chr2:6989864-6990604 REVERSEweakly similar to ( 152)HBL1_MEDSA affx|C37_11888;	4.56508	4.18567	3.41735	4.59301	4.38359	5.28464	6.08496	4.98081	5.68711
	Cit.8683.1.S1_s_at	21.3	redox.heme	moderately similar to ( 243)AT2G16060| Symbols: ARATH GLB1, GLB1, NSHB1, ATGLB1, AHB1 | AHB1 (ARABIDOPSIS HEMOGLOBIN 1) | chr2:6989864-6990604 REVERSEmoderately similar to ( 267)HBL1_MEDSA affx|C37_11884;	6.7668	5.8384	5.834	7.36125	6.23512	9.31821	8.90334	9.01843	8.13001
	Cit.15630.1.S1_at	21.4	redox.glutaredoxins	weakly similar to ( 162)AT4G33040| Symbols: | glutaredoxin family protein | chr4:15940782-15941216 REVERSE affx|C37_20925;	3.25047	3.13429	3.59977	3.09741	3.38604	3.77284	5.8027	4.98223	5.02435
	Cit.17520.1.S1_at	26.1	misc.cytochrome P450	highly similar to ( 583)AT2G30490| Symbols: ATC4H, C4H, CYP73A5 | ATC4H/C4H/CYP73A5 (CINNAMATE 4-HYDROXYLASE, CINNAMATE-4-HYDROXYLASE); trans-cinnamate 4-monooxygenase | chr2:13000938-13002760 REVERSEhighly similar to ( 582)TCMO_CATRO affx|C37_10241;	4.14195	3.28637	3.45448	3.43171	3.67442	5.88872	6.30788	5.93416	4.82398
	Cit.9556.1.S1_s_at	26.2	misc.UDP glucosyl and glucoronyl transferases	moderately similar to ( 217)AT3G01120| Symbols: CGS, ATCYS1, CGS1, MTO1 | MTO1 (METHIONINE OVERACCUMULATION 1) | chr3:39241-41872 REVERSE affx|C37_12964;	8.97315	9.12448	8.58054	9.83658	9.62065	10.6172	11.5444	10.8473	9.89028
	Cit.17155.1.S1_at	26.3	misc.gluco-, galacto- and mannosidases	weakly similar to ( 153)AT1G02850| Symbols: | glycosyl hydrolase family 1 protein | chr1:630569-633085 FORWARDvery weakly similar to (92.0)BGLC_MAIZE affx|C37_04374;	3.49719	3.39239	3.28716	3.59786	3.38198	3.71798	6.33707	6.06703	4.80668
	Cit.17155.1.S1_s_at	26.3	misc.gluco-, galacto- and mannosidases	weakly similar to ( 153)AT1G02850| Symbols: | glycosyl hydrolase family 1 protein | chr1:630569-633085 FORWARDvery weakly similar to (92.0)BGLC_MAIZE affx|C37_04374;	2.77085	3.02672	2.96638	2.62744	2.53028	2.93896	4.59332	4.42373	3.62613
	Cit.17571.1.S1_at	26.6	misc.O-methyl transferases	weakly similar to ( 164)AT3G12270| Symbols: | methyltransferase | chr3:3910649-3913129 FORWARD affx|C37_10930;	5.41146	5.57021	5.34116	6.00802	6.03412	5.83241	7.08372	6.51202	6.23965
	Cit.9572.1.S1_at	26.8	misc.nitrilases, *nitrile lyases, berberine bridge enzymes, reticuline oxidases, troponine reductases	moderately similar to ( 229)AT2G29360| Symbols: | tropinone reductase, putative / tropine dehydrogenase, putative | chr2:12610926-12612198 FORWARD affx|C37_12984;	3.20757	2.8661	2.95211	3.16125	2.94852	3.67976	5.96856	5.25394	4.24888
	Cit.12743.1.S1_at	26.9	misc.glutathione S transferases	moderately similar to ( 210)AT2G29420| Symbols: GST25, ATGSTU7 | ATGSTU7 (GLUTATHIONE S-TRANSFERASE 25); glutathione transferase | chr2:12625188-12625948 REVERSEmoderately similar to ( 235)GSTX2_TOBAC affx|C37_16936;	10.3084	10.2011	10.2392	9.91396	9.86162	11.0545	11.7708	11.5838	10.683
	Cit.12202.1.S1_at	27.1	RNA.processing	weakly similar to ( 179)AT2G03870| Symbols: | small nuclear ribonucleoprotein, putative / snRNP, putative / Sm protein, putative | chr2:1180303-1181253 FORWARD affx|C37_16248;	7.68711	7.55817	7.67715	7.89633	7.55991	8.23957	8.81113	8.83538	8.27817
	Cit.10272.1.S1_s_at	27.1	RNA.processing	weakly similar to ( 144)AT1G49760| Symbols: PAB8 | PAB8 (POLY(A) BINDING PROTEIN 8); RNA binding / translation initiation factor | chr1:18420408-18423421 FORWARD affx|C37_13838;	8.40093	8.58256	8.35571	9.08167	9.28202	9.07934	9.83638	10.1191	9.87277
	Cit.17008.1.S1_at	27.1	RNA.processing	small nuclear ribonucleoprotein E,snRNP-E,	7.71548	7.44812	7.16698	7.74513	7.43887	8.11009	8.75372	8.81249	8.14363
	Cit.28526.1.S1_s_at	27.3.11	RNA.regulation of transcription.C2H2 zinc finger family	moderately similar to ( 326)AT1G55110| Symbols: ATIDD7 | ATIDD7 (ARABIDOPSIS THALIANA INDETERMINATE(ID)-DOMAIN 7); nucleic acid binding / transcription factor/ zinc ion binding | chr1:20564073-20566292 REVERSE affx|C37_39758;	4.60669	4.58046	4.38647	4.97437	5.01063	5.53171	5.4966	5.17878	5.45973
	Cit.13991.1.S1_s_at	27.3.30	RNA.regulation of transcription.Trihelix, Triple-Helix transcription factor family	moderately similar to ( 234)AT1G76880| Symbols: | trihelix DNA-binding protein, putative | chr1:28870488-28872825 FORWARD affx|C37_18523;	7.22254	8.06824	7.21841	7.84649	7.90181	7.99311	8.33501	8.34154	8.27896
	Cit.38138.1.S1_at	27.3.44	RNA.regulation of transcription.Chromatin Remodeling Factors	moderately similar to ( 222)AT3G06400| Symbols: CHR11 | CHR11 (CHROMATIN-REMODELING PROTEIN 11); DNA-dependent ATPase | chr3:1941072-1946706 FORWARDmoderately similar to ( 218)ISW2_ORYSA affx|C37_44064;	6.84435	7.09298	6.60307	7.35288	7.48285	7.40548	7.97426	8.01314	8.06243
	Cit.39163.1.S1_at	27.3.44	RNA.regulation of transcription.Chromatin Remodeling Factors	moderately similar to ( 317)AT3G06400| Symbols: CHR11 | CHR11 (CHROMATIN-REMODELING PROTEIN 11); DNA-dependent ATPase | chr3:1941072-1946706 FORWARDmoderately similar to ( 331)ISW2_ORYSA affx|C37_45405;	6.76983	6.86661	6.40268	6.97156	7.32427	7.29201	7.72843	7.73211	7.71198
	Cit.40326.1.S1_at	27.3.6	RNA.regulation of transcription.bHLH,Basic Helix-Loop-Helix family	very weakly similar to (84.3)AT3G25710| Symbols: | basic helix-loop-helix (bHLH) family protein | chr3:9370835-9372333 FORWARD affx|C37_47319;	5.30628	5.9794	5.20798	5.79472	5.48518	5.87179	6.21495	6.24882	5.84896
	Cit.19436.1.S1_at	27.3.67	RNA.regulation of transcription.putative transcription regulator	weakly similar to ( 158)AT5G61150| Symbols: VIP4 | VIP4 (VERNALIZATION INDEPENDENCE 4) | chr5:24621072-24624754 REVERSE affx|C37_28076;	5.01218	5.11729	4.65522	5.37851	5.90656	5.38701	5.69002	6.03321	6.01468
	Cit.1359.1.S1_at	29.2.1.2.1.29	protein.synthesis.ribosomal protein.eukaryotic.40S subunit.S29	weakly similar to ( 117)AT4G33865| Symbols: | 40S ribosomal protein S29 (RPS29C) | chr4:16233400-16234119 REVERSE affx|C37_01715;	8.01334	8.11857	8.17638	8.67868	8.19722	8.78188	9.39009	8.87615	8.6188
	Cit.13914.1.S1_at	29.2.4	protein.synthesis.elongation	highly similar to ( 551)AT1G06220| Symbols: MEE5 | MEE5 (maternal effect embryo arrest 5); translation elongation factor/ translation factor, nucleic acid binding | chr1:1900523-1904582 FORWARDmoderately similar to ( 223)EF2_BETVU affx|C37_18420;	5.84609	6.13707	5.58659	6.49193	6.59913	6.08155	6.88769	6.92194	6.79071
	Cit.30054.1.S1_at	29.3.4.2	protein.targeting.secretory pathway.golgi	moderately similar to ( 353)AT1G73430| Symbols: | sec34-like family protein | chr1:27607757-27614490 FORWARD affx|C37_09179;	5.47938	5.67103	4.93119	5.45559	5.53213	5.68403	6.37633	6.33047	6.11412
	Cit.30408.1.S1_at	29.3.4.99	protein.targeting.secretory pathway.unspecified	moderately similar to ( 362)AT5G61970| Symbols: | signal recognition particle-related / SRP-related | chr5:24906146-24910305 FORWARD affx|C37_10923;	6.4962	6.79208	6.01648	6.75662	6.78613	7.01558	7.50026	7.3412	6.95598
	Cit.35998.1.S1_at	29.5	protein.degradation	ATGGH2 (GAMMA-GLUTAMYL HYDROLASE 2); gamma-glutamyl hydrolase The Arabidopsis protein AtGGH2 is a gamma-glutamyl hydrolase acting specifically on monoglutamates. The enzyme is involved in the tetrahydrofolate metabolism and located to the vacuole. Identical to Gamma-glutamyl hydrolase precursor (EC 3.4.19.9) (Gamma-Glu-X carboxypeptidase) (Conjugase) (GH) (GGH) [Arabidopsis Thaliana] (GB:O65355;G…	5.3011	5.36971	5.04915	5.43421	5.54326	5.62629	6.32322	6.11394	5.74431
	Cit.32057.1.S1_at	3.5	minor CHO metabolism.others	weakly similar to ( 145)AT4G23730| Symbols: | aldose 1-epimerase family protein | chr4:12362965-12364802 FORWARD affx|C37_23634;	4.14698	4.29176	3.80812	4.44387	3.81726	4.80296	5.31012	5.76747	5.3597
	Cit.6231.1.S1_s_at	30.2.17	signalling.receptor kinases.DUF 26	moderately similar to ( 285)AT4G23180| Symbols: RLK4, CRK10 | CRK10 (CYSTEINE-RICH RLK10); kinase | chr4:12138182-12140791 FORWARDweakly similar to ( 154)PSKR_DAUCA affx|C37_08047;	7.14495	7.07234	7.55857	7.53702	7.57301	7.97123	8.72767	8.05089	7.80356
	Cit.37539.1.S1_at	30.6	signalling.MAP kinases	very weakly similar to (92.0)AT5G66850| Symbols: MAPKKK5 | MAPKKK5 (Mitogen-activated protein kinase kinase kinase 5); kinase | chr5:26713191-26716385 REVERSE affx|C37_43437;	5.37949	5.52822	5.03113	5.82153	5.57308	5.63924	6.05913	6.07096	5.67686
	Cit.29815.1.S1_at	31.1	cell.organisation	moderately similar to ( 270)AT1G13180| Symbols: ARP3, ATARP3, DIS1 | DIS1 (DISTORTED TRICHOMES 1); structural constituent of cytoskeleton | chr1:4495391-4498201 FORWARDvery weakly similar to (89.0)ACT3_ORYSA affx|C37_07565;	4.62828	4.99349	4.42126	5.07463	5.3332	5.20658	5.80155	5.95513	5.59811
	Cit.6087.1.S1_at	33.99	development.unspecified	moderately similar to ( 432)AT5G44730| Symbols: | haloacid dehalogenase-like hydrolase family protein | chr5:18062815-18063746 REVERSE affx|C37_07827;	6.55368	6.18511	6.05189	6.62092	6.043	8.86374	8.5685	8.91284	8.11292
	Cit.25075.1.S1_s_at	34.13	transport.peptides and oligopeptides	weakly similar to ( 140)AT1G18880| Symbols: | proton-dependent oligopeptide transport (POT) family protein | chr1:6520791-6523232 FORWARD affx|C37_26908;	10.4721	10.1568	10.1198	10.4341	10.3459	11.4166	11.9428	11.9338	11.6024
	Cit.14342.1.S1_at	34.16	transport.ABC transporters and multidrug resistance systems	moderately similar to ( 243)AT3G62150| Symbols: PGP21 | PGP21 (P-GLYCOPROTEIN 21); ATPase, coupled to transmembrane movement of substances | chr3:23019730-23024554 REVERSEweakly similar to ( 177)MDR_ORYSA affx|C37_19004;	7.67461	7.43	7.08255	7.66713	7.7144	7.73721	8.39297	8.26124	8.58131
	Cit.13761.1.S1_at	34.2	transporter.sugars	moderately similar to ( 439)AT5G65000| Symbols: | nucleotide-sugar transporter family protein | chr5:25982722-25984533 REVERSE affx|C37_18212;	7.18922	7.11474	7.30286	7.74918	7.3866	7.89306	8.6642	8.70354	8.10719
	Cit.28581.1.S1_s_at	34.22	transport.cyclic nucleotide or calcium regulated channels	moderately similar to ( 281)AT5G15410| Symbols: ATCNGC2, CNGC2, DND1 | DND1 (DEFENSE NO DEATH 1); calcium channel/ calmodulin binding / cation channel/ cyclic nucleotide binding / inward rectifier potassium channel | chr5:5003463-5006766 REVERSE affx|C37_39965;	7.59993	6.97527	7.57523	8.34331	8.21511	8.0191	8.86365	9.06756	8.67661
	Cit.13777.1.S1_s_at	34.3	transport.amino acids	moderately similar to ( 354)AT2G42005| Symbols: | amino acid transporter family protein | chr2:17538401-17539642 REVERSE affx|C37_18236;	9.13012	9.40479	8.77705	9.51237	9.56979	10.3019	10.7102	10.3293	10.0269
	Cit.40257.1.S1_at	34.7	transport.phosphate	weakly similar to ( 157)AT3G54700| Symbols: | carbohydrate transmembrane transporter/ phosphate transmembrane transporter/ sugar:hydrogen ion symporter | chr3:20259441-20261048 REVERSE affx|C37_47198;	5.7167	5.24459	5.08628	6.12608	5.79821	6.4325	7.63184	7.06239	5.93036
	Cit.38313.1.S1_at	34.99	transport.misc	weakly similar to ( 140)AT2G16650| Symbols: | antiporter/ drug transporter | chr2:7223019-7225143 REVERSE affx|C37_44245;	6.32556	6.75452	5.9656	6.38317	6.49009	6.72354	6.96972	7.04204	6.82914
	Cit.30150.1.S1_at	5.1	fermentation.aldehyde dehydrogenase	weakly similar to ( 188)AT4G34240| Symbols: ALDH3, ALDH3I1 | ALDH3I1 (Aldehyde dehydrogenase 3I1); 3-chloroallyl aldehyde dehydrogenase/ aldehyde dehydrogenase (NAD) | chr4:16389805-16392637 FORWARD affx|C37_09580;	5.50793	5.29014	4.92361	5.31075	5.50971	5.69872	5.94943	5.98547	6.02849
	Cit.11635.1.S1_s_at	8.2.11	TCA / org. transformation.other organic acid transformaitons.atp-citrate lyase	highly similar to ( 541)AT5G49460| Symbols: ACLB-2 | ACLB-2 (ATP-citrate lyase B-2) | chr5:20072274-20075421 FORWARD affx|C37_15529;	9.04247	9.12728	9.08344	8.99055	8.99959	9.58227	10.0553	10.136	9.5273
	Cit.7459.1.S1_at	35.2	not assigned.unknown	affx|C37_10119;	5.41095	5.91562	6.41522	7.29595	7.35411	6.71589	7.63695	6.13726	7.57888
	Cit.11776.1.S1_s_at	35.2	not assigned.unknown	affx|C37_15695;	8.92544	8.82203	8.57108	9.49063	9.40834	9.35854	10.1483	10.1888	9.90288
	Cit.14864.1.S1_at	35.2	not assigned.unknown	moderately similar to ( 297)AT3G18420| Symbols: | tetratricopeptide repeat (TPR)-containing protein | chr3:6324777-6325727 REVERSE affx|C37_19724;	7.43016	7.44244	7.11008	7.18184	7.15645	7.66306	8.13721	7.9743	7.5415
	Cit.18122.1.S1_at	35.2	not assigned.unknown	affx|C37_20277;	3.78188	3.83398	3.4059	4.27977	4.15956	4.14845	5.0073	4.86092	4.50428
	Cit.31201.1.S1_at	35.2	not assigned.unknown	affx|C37_21299;	5.15305	5.25876	4.99922	5.92546	6.01963	6.06733	7.37326	6.86762	6.57978
	Cit.34953.1.S1_at	35.2	not assigned.unknown	affx|C37_27780;	3.34285	3.62175	3.48967	4.1742	4.08515	3.81208	4.6948	4.59819	4.55148
	Cit.35809.1.S1_at	35.2	not assigned.unknown	moderately similar to ( 205)AT5G41130| Symbols: | catalytic | chr5:16476942-16480469 REVERSE affx|C37_29363;	6.46475	7.30158	6.20878	7.44227	7.44379	7.3457	7.72598	8.15702	8.21432
	Cit.38318.1.S1_at	35.2	not assigned.unknown	affx|C37_44250;	4.60285	5.02594	4.25786	5.20129	4.95485	5.52992	5.76044	5.85696	5.31315
	Cit.38771.1.S1_at	35.2	not assigned.unknown	moderately similar to ( 298)AT2G43945| Symbols: | similar to unknown protein [Arabidopsis thaliana] (TAIR:AT3G59870.1); similar to hypothetical protein [Vitis vinifera] (GB:CAN60471.1); contains InterPro domain Gamma thionin; (InterPro:IPR008176) | chr2:18205071-18207064 REVERSE affx|C37_44736;	7.36229	7.44577	7.35388	7.62459	7.40674	7.82026	8.39074	8.01883	7.7562
	Cit.40334.1.S1_at	35.2	not assigned.unknown	affx|C37_47332;	5.40538	5.92677	5.14487	6.03782	5.9988	6.02991	6.71327	6.49273	6.3482
	Cit.4676.1.S1_at	35.2	not assigned.unknown	moderately similar to ( 333)AT2G02590| Symbols: | similar to unnamed protein product [Vitis vinifera] (GB:CAO41025.1); contains InterPro domain Putative small multi-drug export (InterPro:IPR009577) | chr2:704976-706493 FORWARD affx|C37_05931;	5.22559	5.23205	5.0593	5.63674	5.22508	6.06182	6.08389	6.21191	5.91198
	Cit.3353.1.S1_at	35.2	not assigned.unknown	affx|C37_04239;	9.44588	9.34094	9.08574	9.38734	8.98212	9.9263	10.3997	9.47531	10.3436
	Cit.16756.1.S1_at	35.2	not assigned.unknown	affx|C37_22817;	2.44051	2.39504	2.34992	2.37112	2.35099	2.91501	4.94829	4.39995	2.83966
	Cit.35490.1.S1_at	35.2	not assigned.unknown	weakly similar to ( 138)AT1G61670| Symbols: | similar to unknown protein [Arabidopsis thaliana] (TAIR:AT1G10980.1); similar to hypothetical protein [Vitis vinifera] (GB:CAN66485.1); similar to unnamed protein product [Vitis vinifera] (GB:CAO41520.1); similar to unnamed protein product [Vitis vinifera] (GB:CAO48876.1); contains InterPro domain Transmembrane receptor, eukaryota; (InterPro:IPR009637…	5.08215	5.17347	4.52677	4.91655	4.76099	5.45188	6.40815	6.56399	6.10432
	Cit.26470.1.S1_x_at	35.2	not assigned.unknown	affx|C37_33472;	4.12216	4.45536	4.20973	4.7101	4.48872	5.77153	6.03465	5.57319	5.37003
	Cit.7934.1.S1_at	35.2	not assigned.unknown	moderately similar to ( 264)AT5G43140| Symbols: | peroxisomal membrane 22 kDa family protein | chr5:17338798-17340452 FORWARD affx|C37_10897;	5.58709	5.01817	4.83494	5.9652	5.25832	6.52846	7.12115	6.59062	6.03562
	Cit.29446.1.S1_s_at	35.2	not assigned.unknown	affx|C37_02448;	5.77927	5.50176	5.36302	5.80513	6.24336	6.97919	7.7842	7.16184	6.2546
	Cit.15872.1.S1_at	35.2	not assigned.unknown	affx|C37_21311;	3.60026	3.57812	3.31487	4.483	3.90061	5.69125	8.35543	9.70942	8.30577
	Cit.20618.1.S1_at	35.2	not assigned.unknown	affx|C37_44884;	8.07512	7.63703	8.10893	8.78865	8.13181	8.71571	9.6954	9.99743	9.44883
	Cit.31467.1.S1_at	35.2	not assigned.unknown	affx|C37_22497;	4.16217	4.57739	3.57664	5.34936	5.57408	6.94335	7.30657	6.93675	7.04482
	Cit.39791.1.S1_s_at	1.2.2	PS.photorespiration.glycolate oxydase	moderately similar to ( 284)AT3G14420| Symbols: | (S)-2-hydroxy-acid oxidase, peroxisomal, putative / glycolate oxidase, putative / short chain alpha-hydroxy acid oxidase, putative | chr3:4821906-4823906 FORWARDmoderately similar to ( 283)GOX_SPIOL affx|C37_46482;	11.3081	11.1231	10.7973	11.4419	11.2962	11.5812	12.1987	12.2491	11.9993
	Cit.38203.1.S1_at	10.1	cell wall.precursor synthesis	moderately similar to ( 239)AT1G31070| Symbols: | UDP-N-acetylglucosamine pyrophosphorylase-related | chr1:11084932-11088342 FORWARD affx|C37_44129;	6.7846	6.68442	6.5092	6.7739	6.84134	7.08631	7.57116	7.44826	7.27883
	Cit.9132.1.S1_s_at	10.8.2	cell wall.pectin*esterases.acetyl esterase	highly similar to ( 548)AT4G19420| Symbols: | pectinacetylesterase family protein | chr4:10587515-10589818 REVERSE affx|C37_12443;	6.25826	5.81459	5.94336	8.10873	6.32659	9.88429	10.86	10.3412	8.66954
	Cit.31983.1.S1_at	11.2.1	lipid metabolism.FA desaturation.desaturase	weakly similar to ( 181)AT3G15850| Symbols: FADB, JB67, ADS3, FAD5 | FAD5 (FATTY ACID DESATURASE 5); oxidoreductase | chr3:5359094-5361005 FORWARD affx|C37_23529;	5.20903	6.20628	5.18349	6.05856	5.68003	5.50981	6.58999	6.37727	6.16449
	Cit.11121.1.S1_s_at	11.3	lipid metabolism.Phospholipid synthesis	moderately similar to ( 275)AT3G57650| Symbols: LPAT2 | LPAT2 (Lysophosphatidyl acyltransferase 2); 1-acylglycerol-3-phosphate O-acyltransferase | chr3:21360728-21363816 FORWARDmoderately similar to ( 276)LPAT2_BRAOL affx|C37_14894;	7.54783	7.9187	7.36274	8.1295	7.98997	8.04205	8.48635	8.30544	8.21131
	Cit.23534.1.S1_s_at	11.3	lipid metabolism.Phospholipid synthesis	moderately similar to ( 231)AT1G15110| Symbols: | phosphatidyl serine synthase family protein | chr1:5199589-5201983 FORWARD affx|C37_38451;	6.64304	7.41012	6.91382	7.45064	7.31908	7.61078	7.94703	7.95759	7.43376
	Cit.31437.1.S1_at	11.3.2	lipid metabolism.Phospholipid synthesis.choline kinase	very weakly similar to ( 100)AT2G26830| Symbols: EMB1187 | EMB1187 (EMBRYO DEFECTIVE 1187); kinase/ phosphotransferase, alcohol group as acceptor | chr2:11450677-11454036 FORWARD affx|C37_22354;	7.71219	7.50869	7.26911	7.82053	7.77949	8.05787	8.5307	8.64584	8.21785
	Cit.14018.1.S1_at	11.3.6	lipid metabolism.Phospholipid synthesis.choline-phosphate cytidylyltransferase	highly similar to ( 657)AT2G38670| Symbols: PECT1 | PECT1 (PHOSPHORYLETHANOLAMINE CYTIDYLYLTRANSFERASE 1); ethanolamine-phosphate cytidylyltransferase | chr2:16176057-16178758 FORWARD affx|C37_18562;	7.64497	7.72092	7.54768	7.96599	7.84757	8.10361	8.73764	8.45486	8.0561
	Cit.30860.1.S1_s_at	11.3.6	lipid metabolism.Phospholipid synthesis.choline-phosphate cytidylyltransferase	moderately similar to ( 249)AT2G38670| Symbols: PECT1 | PECT1 (PHOSPHORYLETHANOLAMINE CYTIDYLYLTRANSFERASE 1); ethanolamine-phosphate cytidylyltransferase | chr2:16176057-16178758 FORWARD affx|C37_18563;	6.9472	7.3553	6.79458	7.53481	7.47964	7.71284	8.5442	8.32402	7.96006
	Cit.26663.1.S1_s_at	11.8	lipid metabolism.exotics (steroids, squalene etc)	moderately similar to ( 257)AT5G07010| Symbols: | sulfotransferase family protein | chr5:2174961-2176040 REVERSE affx|C37_34102;	10.0534	10.0489	10.0765	10.0373	10.1468	11.6856	12.1816	11.3682	11.6572
	Cit.16265.1.S1_at	11.9.2	lipid metabolism.lipid degradation.lipases	weakly similar to ( 199)AT1G77420| Symbols: | hydrolase, alpha/beta fold family protein | chr1:29098535-29100336 FORWARD affx|C37_22053;	7.82076	7.3157	7.07798	7.48975	7.17924	8.1427	9.33991	9.19679	8.51377
	Cit.17104.1.S1_at	11.9.3	lipid metabolism.lipid degradation.lysophospholipases	moderately similar to ( 238)AT3G03520| Symbols: | phosphoesterase family protein | chr3:837979-840518 REVERSE affx|C37_03338;	4.92436	5.84061	4.73534	5.78491	4.05047	5.5204	6.76736	6.79917	4.99622
	Cit.2635.1.S1_s_at	11.9.3	lipid metabolism.lipid degradation.lysophospholipases	moderately similar to ( 289)AT3G03520| Symbols: | phosphoesterase family protein | chr3:837979-840518 REVERSE affx|C37_03340;	5.83827	6.62084	5.37714	6.19355	5.42073	7.63026	8.69025	8.46808	6.57575
	Cit.6321.1.S1_at	11.9.3.04	lipid metabolism.lipid degradation.lysophospholipases.phospholipase A2	phospholipase A2 beta, secretory low molecular weight similar to phospholipase A2 gamma, secretory low molecular weight [Arabidopsis thaliana] (TAIR:AT4G29460.1); similar to phospholipase A2 [Nicotiana tabacum] (GB:BAD90926.1); contains InterPro domain Phospholipase A2, active site; (InterPro:IPR013090); contains InterPro domain Phospholipase A2; (InterPro:IPR001211)	4.87237	4.43772	4.8592	4.95545	4.57793	5.64759	6.02803	5.94379	5.13445
	Cit.30769.1.S1_at	11.9.4.5	lipid metabolism.lipid degradation.beta-oxidation.acyl-CoA thioesterase	weakly similar to ( 102)AT3G48690| Symbols: ATCXE12 | ATCXE12 (ARABIDOPSIS THALIANA CARBOXYESTERASE 12); carboxylesterase | chr3:18048171-18049145 REVERSE affx|C37_17640;	3.07303	3.42215	3.28053	5.05413	3.18147	7.10509	8.54551	7.43034	5.56768
	Cit.12667.1.S1_at	12.1.1	N-metabolism.nitrate metabolism.NR	moderately similar to ( 305)AT5G17770| Symbols: CBR1, ATCBR | ATCBR (NADH:CYTOCHROME B5 REDUCTASE 1) | chr5:5864545-5866497 REVERSEweakly similar to ( 144)NIA1_ORYSA affx|C37_16838;	3.94143	3.9272	3.78272	3.84592	3.75904	4.91371	5.15038	4.96945	4.51104
	Cit.12666.1.S1_s_at	12.1.1	N-metabolism.nitrate metabolism.NR	moderately similar to ( 457)AT5G17770| Symbols: CBR1, ATCBR | ATCBR (NADH:CYTOCHROME B5 REDUCTASE 1) | chr5:5864545-5866497 REVERSEweakly similar to ( 191)NIA1_ORYSA affx|C37_16837;	9.04972	8.95423	8.82668	8.80302	8.77823	10.1762	10.3409	10.1498	9.51614
	Cit.17746.1.S1_s_at	12.2.2	N-metabolism.ammonia metabolism.glutamine synthase	weakly similar to ( 199)AT5G37600| Symbols: ATGSR1 | ATGSR1 (Arabidopsis thaliana glutamine synthase clone R1); glutamate-ammonia ligase | chr5:14950804-14952886 REVERSEmoderately similar to ( 207)GLNA1_VITVI affx|C37_13065;	10.7444	10.5091	10.3634	10.5009	10.201	11.083	11.8131	11.8117	11.3318
	Cit.5386.1.S1_s_at	12.3.1	N-metabolism.N-degradation.glutamate dehydrogenase	moderately similar to ( 218)AT5G18170| Symbols: GDH1 | GDH1 (GLUTAMATE DEHYDROGENASE 1); oxidoreductase | chr5:6006174-6008250 FORWARDmoderately similar to ( 214)DHEB_NICPL affx|C37_06832;	9.14799	8.90917	8.76731	8.87764	8.4436	9.95033	11.1258	10.8572	9.85533
	Cit.30939.1.S1_at	13.1.1.2.1	amino acid metabolism.synthesis.central amino acid metabolism.aspartate.aspartate aminotransferase	moderately similar to ( 276)AT2G22250| Symbols: ATAAT, AAT, MEE17 | AAT/ATAAT/MEE17 (maternal effect embryo arrest 17); aspartate transaminase | chr2:9465091-9467377 REVERSE affx|C37_19463;	7.59038	7.65658	7.48611	7.65656	7.64007	8.2203	8.7527	8.86395	8.50914
	Cit.8168.1.S1_at	13.1.2.3.4	amino acid metabolism.synthesis.glutamate family.arginine.acetylornithine aminotransferase	moderately similar to ( 251)AT1G80600| Symbols: | acetylornithine aminotransferase, mitochondrial, putative / acetylornithine transaminase, putative / AOTA, putative / ACOAT, putative | chr1:30303567-30305405 REVERSEvery weakly similar to (90.5)CYT1_MAIZE affx|C37_11204;	7.76502	7.71652	7.1246	7.46476	7.35695	8.06897	8.25328	8.15306	7.78186
	Cit.25774.1.S1_s_at	13.1.3.4	amino acid metabolism.synthesis.aspartate family.methionine	moderately similar to ( 210)AT3G17390| Symbols: SAMS3, MAT4, MTO3 | MTO3 (S-adenosylmethionine synthase 3); methionine adenosyltransferase | chr3:5952490-5953671 REVERSEmoderately similar to ( 216)METL_CATRO affx|C37_31570;	7.95636	7.35259	6.88619	8.33602	7.66022	8.92074	9.63336	9.2594	8.2422
	Cit.23961.1.S1_at	13.1.3.4.1	amino acid metabolism.synthesis.aspartate family.methionine.cystathionine gamma-synthase	weakly similar to ( 197)AT3G01120| Symbols: CGS, ATCYS1, CGS1, MTO1 | MTO1 (METHIONINE OVERACCUMULATION 1) | chr3:39241-41872 REVERSE affx|C37_39895;	4.98724	5.24515	4.8313	5.28926	5.03499	5.72269	6.39614	5.81342	5.401
	Cit.39980.1.S1_s_at	13.1.3.5.2	amino acid metabolism.synthesis.aspartate family.lysine.dihydrodipicolinate reductase	very weakly similar to (97.1)AT3G59890| Symbols: | dihydrodipicolinate reductase family protein | chr3:22135474-22137468 REVERSE affx|C37_46808;	6.38625	6.56141	5.90343	6.2407	6.44978	6.79128	7.66851	7.05977	6.69463
	Cit.29454.1.S1_s_at	13.1.4.1.4	amino acid metabolism.synthesis.branched chain group.common.branched-chain amino acid aminotransferase	moderately similar to ( 208)AT5G65780| Symbols: ATBCAT-5 | ATBCAT-5; branched-chain-amino-acid transaminase/ catalytic | chr5:26333644-26335811 FORWARD affx|C37_02589;	8.52547	8.56098	8.32656	8.91303	8.75812	9.02624	9.4032	9.52123	9.19774
	Cit.1676.1.S1_s_at	13.1.5.1.1	amino acid metabolism.synthesis.serine-glycine-cysteine group.serine.phosphoglycerate dehydrogenase	moderately similar to ( 282)AT3G19480| Symbols: | D-3-phosphoglycerate dehydrogenase, putative / 3-PGDH, putative | chr3:6752596-6754656 FORWARD affx|C37_02118;	6.51734	6.78975	6.47692	6.99657	6.88809	8.10502	8.95071	8.79678	7.59968
	Cit.40133.1.S1_s_at	13.1.5.1.2	amino acid metabolism.synthesis.serine-glycine-cysteine group.serine.phosphoserine aminotransferase	weakly similar to ( 103)AT4G35630| Symbols: PSAT | PSAT (phosphoserine aminotransferase); phosphoserine transaminase | chr4:16904210-16905502 FORWARDvery weakly similar to ( 100)SERC_SPIOL affx|C37_46998;	7.79196	8.16519	7.77492	8.25481	8.27263	8.86007	9.16911	9.27779	8.47387
	Cit.14989.1.S1_at	13.1.6.1.5	amino acid metabolism.synthesis.aromatic aa.chorismate.shikimate kinase	weakly similar to ( 185)AT2G16790| Symbols: | shikimate kinase family protein | chr2:7291175-7291983 REVERSE affx|C37_19897;	8.4986	8.23706	8.1959	8.79925	8.13755	9.09827	9.26253	9.28116	8.81231
	Cit.30572.1.S1_s_at	13.1.6.5.2	amino acid metabolism.synthesis.aromatic aa.tryptophan.anthranilate phosphoribosyltransferase	moderately similar to ( 231)AT5G17990| Symbols: PAT1, TRP1 | TRP1 (TRYPTOPHAN BIOSYNTHESIS 1); anthranilate phosphoribosyltransferase | chr5:5957332-5959683 FORWARD affx|C37_13998;	9.22521	8.50657	8.35369	8.29617	8.61094	9.70134	11.2303	11.3393	10.6241
	Cit.26115.1.S1_s_at	13.1.6.5.5	amino acid metabolism.synthesis.aromatic aa.tryptophan.tryptophan synthase	moderately similar to ( 256)AT5G38530| Symbols: | tryptophan synthase-related | chr5:15441327-15443524 FORWARD affx|C37_32544;	8.70094	8.73578	8.58436	8.97377	8.82055	9.65067	10.4138	11.0134	10.4644
	Cit.24435.1.S1_s_at	13.1.6.5.5	amino acid metabolism.synthesis.aromatic aa.tryptophan.tryptophan synthase	moderately similar to ( 219)AT5G28237| Symbols: | tryptophan synthase, beta subunit, putative | chr5:10207481-10213546 REVERSEweakly similar to ( 200)TRPB1_MAIZE affx|C37_41466;	7.08271	4.9478	4.87363	6.50938	5.11794	8.6725	10.6643	9.46776	7.86838
	Cit.39867.1.S1_s_at	13.1.6.5.5	amino acid metabolism.synthesis.aromatic aa.tryptophan.tryptophan synthase	weakly similar to ( 175)AT5G28237| Symbols: | tryptophan synthase, beta subunit, putative | chr5:10207481-10213546 REVERSEweakly similar to ( 167)TRPB2_MAIZE affx|C37_46594;	4.19268	3.12744	3.02021	3.611	3.28077	6.26628	8.5395	7.01117	5.45216
	Cit.6704.1.S1_at	13.1.6.5.5	amino acid metabolism.synthesis.aromatic aa.tryptophan.tryptophan synthase	moderately similar to ( 382)AT5G28237| Symbols: | tryptophan synthase, beta subunit, putative | chr5:10207481-10213546 REVERSEmoderately similar to ( 338)TRPB1_MAIZE affx|C37_08802;	6.45939	4.27884	3.84917	5.6218	4.3029	7.89626	9.79837	8.69712	7.20712
	Cit.29330.1.S1_s_at	13.2.3.4	amino acid metabolism.degradation.aspartate family.methionine	moderately similar to ( 348)AT4G13940| Symbols: EMB1395, MEE58, SAHH, SAHH1, HOG1 | HOG1 (HOMOLOGY-DEPENDENT GENE SILENCING 1) | chr4:8054926-8056758 FORWARDmoderately similar to ( 342)SAHH_LUPLU affx|C37_00166;	9.8154	10.4526	10.0336	10.3938	10.4883	10.7146	11.3828	11.3553	10.6095
	Cit.29543.1.S1_s_at	13.2.4.1	amino acid metabolism.degradation.branched-chain group.shared	moderately similar to ( 343)AT2G33150| Symbols: PED1, KAT2 | KAT2/PED1 (PEROXISOME DEFECTIVE 1); acetyl-CoA C-acyltransferase | chr2:14054891-14058060 REVERSE affx|C37_03941;	9.45563	9.30506	9.20582	9.63625	9.60208	9.92239	10.8473	10.7947	10.1584
	Cit.38200.1.S1_at	13.2.6.3	amino acid metabolism.degradation.aromatic aa.tryptophan	very weakly similar to (96.7)AT5G65940| Symbols: CHY1 | CHY1 (BETA-HYDROXYISOBUTYRYL-COA HYDROLASE 1) | chr5:26394153-26396387 REVERSE affx|C37_44126;	6.2147	6.30491	6.09832	6.76371	6.74549	6.7083	7.23515	7.16603	6.97183
	Cit.2051.1.S1_at	13.2.7	amino acid metabolism.degradation.histidine	moderately similar to ( 436)AT1G43710| Symbols: EMB1075 | EMB1075 (EMBRYO DEFECTIVE 1075); carboxy-lyase | chr1:16488974-16490738 REVERSE affx|C37_02586;	6.37092	6.11445	6.10203	6.19677	6.11708	6.67416	7.16795	7.02671	6.61047
	Cit.30836.1.S1_s_at	14.3	S-assimilation.sulfite redox	weakly similar to ( 192)AT5G04590| Symbols: SIR | SIR (sulfite reductase); sulfite reductase (ferredoxin) | chr5:1319405-1322299 FORWARD affx|C37_18369;	6.99723	7.62108	6.45467	7.19842	7.31153	8.15321	8.65179	8.72839	8.28322
	Cit.10076.1.S1_s_at	14.3	S-assimilation.sulfite redox	weakly similar to ( 118)AT5G04590| Symbols: SIR | SIR (sulfite reductase); sulfite reductase (ferredoxin) | chr5:1319405-1322299 FORWARD affx|C37_13595;	7.68436	7.93435	7.81429	8.10144	7.67282	9.11803	9.45071	9.17434	8.71471
	Cit.10056.1.S1_at	16.1.1.1	secondary metabolism.isoprenoids.non-mevalonate pathway.DXS	moderately similar to ( 499)AT4G15560| Symbols: DEF, CLA, DXS, DXPS2, CLA1 | CLA1 (CLOROPLASTOS ALTERADOS 1) | chr4:8884216-8887252 FORWARDhighly similar to ( 502)DXS_ORYSA affx|C37_13575;	8.52012	8.52538	7.6235	8.52137	8.63711	9.41015	9.78587	9.80862	9.45728
	Cit.4968.1.S1_s_at	16.1.1.2	secondary metabolism.isoprenoids.non-mevalonate pathway.DXR	moderately similar to ( 284)AT5G62790| Symbols: PDE129, DXR | DXR (1-DEOXY-D-XYLULOSE 5-PHOSPHATE REDUCTOISOMERASE) | chr5:25231584-25234518 REVERSEmoderately similar to ( 284)DXR_ORYSA affx|C37_06305;	11.2221	11.0179	10.9743	10.9327	10.8203	11.834	12.0848	11.9674	11.3995
	Cit.29567.1.S1_at	16.1.1.4	secondary metabolism.isoprenoids.non-mevalonate pathway.CMK	weakly similar to ( 187)AT2G26930| Symbols: PDE277, ISPE, ATCDPMEK | ATCDPMEK (PIGMENT DEFECTIVE 277); 4-(cytidine 5-diphospho)-2-C-methyl-D-erythritol kinase | chr2:11498907-11501307 REVERSE affx|C37_04362;	3.62489	3.69707	3.11735	3.57092	3.61564	3.87117	4.1643	4.27691	3.70278
	Cit.29567.1.S1_s_at	16.1.1.4	secondary metabolism.isoprenoids.non-mevalonate pathway.CMK	weakly similar to ( 187)AT2G26930| Symbols: PDE277, ISPE, ATCDPMEK | ATCDPMEK (PIGMENT DEFECTIVE 277); 4-(cytidine 5-diphospho)-2-C-methyl-D-erythritol kinase | chr2:11498907-11501307 REVERSE affx|C37_04362;	8.48696	8.26087	7.69141	8.5389	8.23548	9.20778	9.72158	9.54669	9.07174
	Cit.9842.1.S1_s_at	16.1.2.7	secondary metabolism.isoprenoids.mevalonate pathway.isopentenyl pyrophosphate:dimethyllallyl pyrophosphate isomerase	moderately similar to ( 432)AT3G02780| Symbols: IPP2, IPIAT1, IDI2 | IDI2/IPIAT1/IPP2 (ISOPENTENYL DIPHOSPHATE ISOMERASE 2, ISOPENTENYL PYROPHOSPHATE:DIMETHYLLALLYL PYROPHOSPHATE ISOMERASE 2); isopentenyl-diphosphate delta-isomerase | chr3:602585-604655 REVERSE affx|C37_13310;	10.6882	10.7487	10.4179	10.7598	10.6713	11.2519	11.4829	11.7036	11.4303
	Cit.30945.1.S1_at	16.1.3.2	secondary metabolism.isoprenoids.tocopherol biosynthesis.homogentisate phytyltransferase	moderately similar to ( 246)AT2G18950| Symbols: TPT1, ATHPT, HPT, VTE2, HPT1 | HPT1 (HOMOGENTISATE PHYTYLTRANSFERASE 1); prenyltransferase | chr2:8214573-8217129 FORWARD affx|C37_19534;	6.19177	5.97979	4.75785	5.88851	6.15809	8.85484	10.0141	10.2592	9.03701
	Cit.19387.1.S1_s_at	16.2	secondary metabolism.phenylpropanoids	weakly similar to ( 167)AT1G77670| Symbols: | aminotransferase class I and II family protein | chr1:29193937-29195795 REVERSE affx|C37_27951;	9.69167	9.74502	9.21493	9.88149	9.66284	10.6394	10.7642	10.4208	10.3386
	Cit.8613.1.S1_s_at	16.2	secondary metabolism.phenylpropanoids	moderately similar to ( 344)AT1G77670| Symbols: | aminotransferase class I and II family protein | chr1:29193937-29195795 REVERSE affx|C37_11796;	8.9192	8.93681	8.44419	9.18356	8.86746	9.91525	10.1388	9.91697	9.61001
	Cit.1441.1.S1_at	16.2	secondary metabolism.phenylpropanoids	weakly similar to ( 166)AT3G26040| Symbols: | transferase family protein | chr3:9520978-9522306 FORWARD affx|C37_01817;	5.04091	4.60307	4.17632	7.041	4.93639	10.4042	11.2932	11.1254	9.57756
	Cit.34738.1.S1_s_at	16.2	secondary metabolism.phenylpropanoids	OPCL1 (OPC-8:0 COA LIGASE1); 4-coumarate-CoA ligase similar to 4-coumarate--CoA ligase family protein / 4-coumaroyl-CoA synthase family protein [Arabidopsis thaliana] (TAIR:AT1G20480.1); similar to 4-coumarate--CoA ligase family protein / 4-coumaroyl-CoA synthase family protein [Arabidopsis thaliana] (TAIR:AT5G38120.1); similar to Putative AMP-binding protein [Oryza sativa (japonica cultivar-grou…	8.34529	7.99323	8.04668	8.15031	8.22809	8.52056	9.37325	8.94757	8.57875
	Cit.2241.1.S1_s_at	16.2.1.1	secondary metabolism.phenylpropanoids.lignin biosynthesis.PAL	nearly identical (1176)AT2G37040| Symbols: PAL1 | PAL1 (PHE AMMONIA LYASE 1); phenylalanine ammonia-lyase | chr2:15564681-15567316 REVERSEnearly identical (1222)PAL1_TOBAC affx|C37_02826;	7.49692	5.90932	6.4832	6.80299	6.33476	8.03506	9.60397	9.3733	8.29
	Cit.24218.1.S1_s_at	16.2.1.1	secondary metabolism.phenylpropanoids.lignin biosynthesis.PAL	moderately similar to ( 270)AT3G10340| Symbols: PAL4 | phenylalanine ammonia-lyase, putative | chr3:3204265-3207814 FORWARDmoderately similar to ( 285)PAL2_TOBAC affx|C37_40861;	5.70405	4.77746	4.55607	5.31213	5.13385	6.10271	7.97811	7.63927	6.72494
	Cit.9942.1.S1_x_at	16.2.1.10	secondary metabolism.phenylpropanoids.lignin biosynthesis.CAD	highly similar to ( 513)AT4G37990| Symbols: ELI3, ELI3-2 | ELI3-2 (ELICITOR-ACTIVATED GENE 3) | chr4:17855958-17857382 FORWARDhighly similar to ( 560)MTDH_FRAAN affx|C37_13434;	9.0387	8.02352	7.71395	8.6463	9.04032	10.4033	11.2187	10.5379	9.58304
	Cit.9697.1.S1_s_at	16.2.1.9	secondary metabolism.phenylpropanoids.lignin biosynthesis.COMT	highly similar to ( 572)AT5G54160| Symbols: OMT1, ATOMT1 | ATOMT1 (O-METHYLTRANSFERASE 1) | chr5:21999301-22001393 FORWARDhighly similar to ( 579)COMT1_MEDSA affx|C37_13149;	8.37748	8.50189	8.39913	8.29458	8.33134	8.62445	9.36087	9.39646	8.76389
	Cit.14122.1.S1_at	16.2.1.9	secondary metabolism.phenylpropanoids.lignin biosynthesis.COMT	moderately similar to ( 241)AT5G54160| Symbols: OMT1, ATOMT1 | ATOMT1 (O-METHYLTRANSFERASE 1) | chr5:21999301-22001393 FORWARDmoderately similar to ( 232)COMT1_MEDSA affx|C37_18698;	3.28889	3.30168	3.53274	3.42135	2.97123	3.96473	5.59172	5.51116	4.23313
	Cit.20223.1.S1_at	16.2.1.9	secondary metabolism.phenylpropanoids.lignin biosynthesis.COMT	moderately similar to ( 226)AT5G54160| Symbols: OMT1, ATOMT1 | ATOMT1 (O-METHYLTRANSFERASE 1) | chr5:21999301-22001393 FORWARDmoderately similar to ( 216)COMT1_CATRO affx|C37_34218;	5.5457	5.46702	4.93408	6.9415	5.10268	7.97384	10.596	8.98503	7.92386
	Cit.20223.1.S1_x_at	16.2.1.9	secondary metabolism.phenylpropanoids.lignin biosynthesis.COMT	moderately similar to ( 226)AT5G54160| Symbols: OMT1, ATOMT1 | ATOMT1 (O-METHYLTRANSFERASE 1) | chr5:21999301-22001393 FORWARDmoderately similar to ( 216)COMT1_CATRO affx|C37_34218;	5.88614	5.10998	5.187	6.40458	5.02709	7.50442	10.1161	9.10985	8.05386
	Cit.22284.1.S1_at	16.2.1.9	secondary metabolism.phenylpropanoids.lignin biosynthesis.COMT	moderately similar to ( 361)AT5G54160| Symbols: OMT1, ATOMT1 | ATOMT1 (O-METHYLTRANSFERASE 1) | chr5:21999301-22001393 FORWARDmoderately similar to ( 364)COMT1_MEDSA affx|C37_30954;	3.7339	3.6233	3.87434	5.82408	3.80134	6.99669	7.43443	7.91247	5.87114
	Cit.8725.1.S1_at	16.2.1.9	secondary metabolism.phenylpropanoids.lignin biosynthesis.COMT	moderately similar to ( 378)AT5G54160| Symbols: OMT1, ATOMT1 | ATOMT1 (O-METHYLTRANSFERASE 1) | chr5:21999301-22001393 FORWARDmoderately similar to ( 393)COMT1_CATRO affx|C37_11936;	6.15371	4.31607	4.39561	6.12003	3.77037	8.65463	11.7299	11.1526	8.68716
	Cit.30065.1.S1_at	16.4.1	secondary metabolism.N misc.alkaloid-like	moderately similar to ( 201)AT3G51430| Symbols: YLS2 | YLS2 (yellow-leaf-specific gene 2); strictosidine synthase | chr3:19097527-19098888 FORWARD affx|C37_09228;	7.35374	7.50342	7.21307	8.21781	7.74801	8.22244	8.90882	8.61045	8.06043
	Cit.31535.1.S1_at	16.4.2.1	secondary metabolism.N misc.betaine.betaine-aldehyde dehydrogenase	moderately similar to ( 277)AT3G66658| Symbols: ALDH22a1 | ALDH22a1 (ALDEHYDE DEHYDROGENASE 22A1); 3-chloroallyl aldehyde dehydrogenase | chr3:2095477-2099019 REVERSE affx|C37_22842;	4.9205	5.46998	5.00547	5.44157	5.73431	5.61902	6.01611	5.95144	5.78311
	Cit.38030.1.S1_at	16.7	secondary metabolism.wax	weakly similar to ( 124)AT2G37700| Symbols: | similar to CER1 protein, putative [Arabidopsis thaliana] (TAIR:AT1G02190.1); similar to unnamed protein product [Vitis vinifera] (GB:CAO17291.1); contains InterPro domain Sterol desaturase; (InterPro:IPR006088) | chr2:15818719-15821254 REVERSE affx|C37_43953;	6.0135	5.64356	5.14222	6.27696	5.58491	6.77149	8.56367	8.45205	7.80207
	Cit.21128.1.S1_at	16.8.1	secondary metabolism.flavonoids.anthocyanins	weakly similar to ( 122)AT3G13610| Symbols: | oxidoreductase, 2OG-Fe(II) oxygenase family protein | chr3:4449455-4450623 FORWARD affx|C37_46168;	3.41735	3.93278	2.66839	5.89688	3.19662	7.30907	7.6662	9.19878	6.85168
	Cit.26587.1.S1_at	16.8.1.21	secondary metabolism.flavonoids.anthocyanins.anthocyanin 5-aromatic acyltransferase	weakly similar to ( 117)AT3G29670| Symbols: | transferase family protein | chr3:11530431-11531786 FORWARD affx|C37_33831;	5.88225	5.33614	5.23461	5.3775	5.48361	6.71956	6.96834	7.14116	6.22045
	Cit.39162.1.S1_at	16.8.1.21	secondary metabolism.flavonoids.anthocyanins.anthocyanin 5-aromatic acyltransferase	very weakly similar to (99.4)AT5G39050| Symbols: | transferase family protein | chr5:15651825-15652871 FORWARD affx|C37_45403;	4.8221	4.08822	4.18115	4.90785	4.47333	5.76631	6.41872	6.55758	5.58336
	Cit.39117.1.S1_at	16.8.4	secondary metabolism.flavonoids.flavonols	weakly similar to ( 101)AT2G44800| Symbols: | oxidoreductase, 2OG-Fe(II) oxygenase family protein | chr2:18474079-18475626 FORWARD affx|C37_45342;	8.00983	8.19095	7.72654	8.57268	8.16015	8.95335	9.13304	8.82172	8.86414
	Cit.9373.1.S1_s_at	16.8.5	secondary metabolism.flavonoids.isoflavonols	moderately similar to ( 488)AT4G39230| Symbols: | isoflavone reductase, putative | chr4:18266018-18267598 REVERSEmoderately similar to ( 491)IFRH_SOLTU affx|C37_12735;	8.94481	9.39399	8.77628	8.8338	8.73021	10.0376	10.1102	10.3936	10.439
	Cit.19042.1.S1_at	16.8.5	secondary metabolism.flavonoids.isoflavonols	very weakly similar to (80.5)AT1G19540| Symbols: | isoflavone reductase, putative | chr1:6765704-6767238 FORWARDvery weakly similar to (84.7)IFRH_SOLTU affx|C37_26067;	3.34398	3.4661	3.201	5.55534	3.2473	7.71748	8.30343	8.71501	6.11239
	Cit.29734.1.S1_s_at	17.1.1.1.10	hormone metabolism.abscisic acid.synthesis-degradation.synthesis.9-cis-epoxycarotenoid dioxygenase	moderately similar to ( 204)AT3G14440| Symbols: ATNCED3, STO1, NCED3 | NCED3 (NINE-CIS-EPOXYCAROTENOID DIOXYGENASE3) | chr3:4831685-4833484 REVERSE affx|C37_06782;	6.2992	5.55406	5.30082	6.63855	6.42323	7.58889	7.39995	7.56027	7.34458
	Cit.11374.1.S1_s_at	17.2.1	hormone metabolism.auxin.synthesis-degradation	highly similar to ( 619)AT1G51760| Symbols: JR3, IAR3 | IAR3 (IAA-ALANINE RESISTANT 3); metallopeptidase | chr1:19203231-19205093 FORWARD affx|C37_15212;	8.97804	8.74605	8.76048	9.14892	9.00261	9.2876	10.049	9.95651	9.51911
	Cit.9560.1.S1_x_at	17.2.3	hormone metabolism.auxin.induced-regulated-responsive-activated	highly similar to ( 565)AT1G60710| Symbols: ATB2 | ATB2; oxidoreductase | chr1:22358738-22360292 REVERSEhighly similar to ( 522)A115_TOBAC affx|C37_12968;	9.92438	9.82116	9.487	9.50118	9.27201	9.87783	10.8911	10.4553	10.0352
	Cit.23036.1.S1_s_at	17.2.3	hormone metabolism.auxin.induced-regulated-responsive-activated	weakly similar to ( 130)AT2G14960| Symbols: GH3.1 | GH3.1 | chr2:6458741-6460752 REVERSEweakly similar to ( 125)GH38_ORYSA affx|C37_34554;	4.6262	5.23964	3.64184	4.88255	5.0938	7.612	8.92256	9.12067	8.01366
	Cit.5201.1.S1_at	17.2.3	hormone metabolism.auxin.induced-regulated-responsive-activated	highly similar to ( 919)AT2G14960| Symbols: GH3.1 | GH3.1 | chr2:6458741-6460752 REVERSEhighly similar to ( 857)GH38_ORYSA affx|C37_06583;	4.9908	5.5149	4.20494	5.03567	4.96997	7.41863	8.68342	8.83414	7.66624
	Cit.26526.1.S1_at	17.3.1.1.99	hormone metabolism.brassinosteroid.synthesis-degradation.BRs.other	weakly similar to ( 162)AT3G13730| Symbols: CYP90D1 | CYP90D1 (CYTOCHROME P450, FAMILY 90, SUBFAMILY D, POLYPEPTIDE 1); oxidoreductase, acting on paired donors, with incorporation or reduction of molecular oxygen, NADH or NADPH as one donor, and incorporation of one atom of oxygen / oxygen binding | chr3:4498337-4500843 REVERSEweakly similar to ( 162)C90D2_ORYSA affx|C37_33650;	3.49872	3.4457	3.56936	4.34043	4.21624	4.26082	4.631	4.52228	4.92314
	Cit.14916.1.S1_at	17.5.1	hormone metabolism.ethylene.synthesis-degradation	moderately similar to ( 302)AT1G17020| Symbols: ATSRG1, SRG1 | SRG1 (SENESCENCE-RELATED GENE 1); oxidoreductase, acting on paired donors, with incorporation or reduction of molecular oxygen, 2-oxoglutarate as one donor, and incorporation of one atom each of oxygen into both donors | chr1:5820251-5821734 FORWARDweakly similar to ( 182)FLS_SOLTU affx|C37_19798;	6.98039	7.02987	6.85758	6.70554	6.78037	7.46857	7.84153	7.76461	7.52093
	Cit.6827.1.S1_x_at	17.5.1	hormone metabolism.ethylene.synthesis-degradation	moderately similar to ( 262)AT1G17010| Symbols: | oxidoreductase, 2OG-Fe(II) oxygenase family protein | chr1:5817660-5819176 FORWARDweakly similar to ( 131)GAOX2_ORYSA affx|C37_09003;	9.09818	9.27098	9.11255	9.59877	9.20174	10.0913	10.428	10.2687	10.187
	Cit.18037.1.S1_at	17.5.1	hormone metabolism.ethylene.synthesis-degradation	highly similar to ( 667)AT3G61510| Symbols: AT-ACS1, ACS1 | ACS1 (ACC SYNTHASE 1); 1-aminocyclopropane-1-carboxylate synthase | chr3:22774470-22776705 REVERSEhighly similar to ( 689)1A1C_TOBAC affx|C37_18786;	3.09573	3.10391	3.08027	4.57451	2.91814	5.02389	7.44005	5.7254	4.94652
	Cit.5281.1.S1_at	17.5.1	hormone metabolism.ethylene.synthesis-degradation	moderately similar to ( 328)AT5G05600| Symbols: | oxidoreductase, 2OG-Fe(II) oxygenase family protein | chr5:1672267-1674603 FORWARDweakly similar to ( 160)ACCO4_PETHY affx|C37_06689;	8.06745	7.18876	7.42763	7.78787	7.53151	9.01278	9.60414	8.66114	8.85115
	Cit.13128.1.S1_s_at	17.5.1	hormone metabolism.ethylene.synthesis-degradation	moderately similar to ( 485)AT5G24530| Symbols: | oxidoreductase, 2OG-Fe(II) oxygenase family protein | chr5:8378967-8383157 FORWARDmoderately similar to ( 218)FL3H_MALDO affx|C37_17386;	4.54912	4.91734	4.72492	3.76297	4.56143	6.0988	6.09208	6.06185	5.43819
	Cit.5282.1.S1_at	17.5.1	hormone metabolism.ethylene.synthesis-degradation	moderately similar to ( 390)AT5G05600| Symbols: | oxidoreductase, 2OG-Fe(II) oxygenase family protein | chr5:1672267-1674603 FORWARDweakly similar to ( 183)LDOX_MALDO affx|C37_06690;	6.72849	6.08647	5.82855	6.46458	6.3476	8.02077	8.79312	7.77027	8.04925
	Cit.5316.1.S1_at	17.5.1	hormone metabolism.ethylene.synthesis-degradation	highly similar to ( 504)AT5G05600| Symbols: | oxidoreductase, 2OG-Fe(II) oxygenase family protein | chr5:1672267-1674603 FORWARDmoderately similar to ( 254)LDOX_MALDO affx|C37_06730;	4.05698	4.449	4.33947	4.1741	4.20524	9.41369	10.6918	9.97669	7.63044
	Cit.30950.1.S1_at	17.6.3	hormone metabolism.gibberelin.induced-regulated-responsive-activated	weakly similar to ( 131)AT2G30810| Symbols: | gibberellin-regulated family protein | chr2:13135022-13135707 REVERSE affx|C37_19561;	3.57641	3.52251	3.17538	3.67027	4.05038	3.84669	4.4498	4.42328	4.04826
	Cit.30497.1.S1_at	17.7.1.010	hormone metabolism.jasmonate.synthesis-degradation.jasmonate-O-methyltransferase	JMT (JASMONIC ACID CARBOXYL METHYLTRANSFERASE); jasmonate O-methyltransferase Encodes a S-adenosyl-L-methionine:jasmonic acid carboxyl methyltransferase that catalyzes the formation of methyljasmonate from jasmonic acid. Its expression is induced in response to wounding or methyljasmonate treatment. Identical to Jasmonate O-methyltransferase (EC 2.1.1.141) (S-adenosyl-L- methionine:jasmonic acid …	2.8436	2.73258	3.05743	2.44157	2.79451	3.43849	5.0743	4.56193	3.86291
	Cit.4573.1.S1_at	17.7.1.2	hormone metabolism.jasmonate.synthesis-degradation.lipoxygenase	moderately similar to ( 335)AT3G45140| Symbols: ATLOX2, LOX2 | LOX2 (LIPOXYGENASE 2) | chr3:16536422-16540218 FORWARDmoderately similar to ( 305)LOXC1_ORYSA affx|C37_05797;	3.46088	3.41899	3.06018	3.12438	3.24722	3.09414	5.23008	4.56017	3.44117
	Cit.10979.1.S1_at	17.7.1.4	hormone metabolism.jasmonate.synthesis-degradation.allene oxidase cyclase	moderately similar to ( 271)AT1G13280| Symbols: AOC4 | AOC4 (ALLENE OXIDE CYCLASE 4) | chr1:4547621-4548549 FORWARD affx|C37_14720;	8.71043	8.28721	8.8263	8.69895	8.36181	8.91999	9.67932	9.7067	9.07792
	Cit.14108.1.S1_at	17.7.1.5	hormone metabolism.jasmonate.synthesis-degradation.12-Oxo-PDA-reductase	moderately similar to ( 358)AT2G06050| Symbols: OPR3 | OPR3 (OPDA-REDUCTASE 3) | chr2:2359237-2361968 REVERSE affx|C37_18681;	9.30426	9.50545	9.16389	9.31911	9.22349	9.88979	10.4586	10.2269	9.79362
	Cit.30173.1.S1_at	18.3.2	Co-factor and vitamine metabolism.riboflavin.riboflavin synthase	moderately similar to ( 284)AT2G20690| Symbols: | lumazine-binding family protein | chr2:8930423-8931702 FORWARD affx|C37_09703;	6.11402	6.56539	5.86697	6.66718	6.53508	6.79035	7.04007	6.9967	6.6844
	Cit.29818.1.S1_at	19.99	tetrapyrrole synthesis.unspecified	moderately similar to ( 233)AT2G44520| Symbols: COX10 | COX10 (CYTOCHROME C OXIDASE 10); prenyltransferase | chr2:18386736-18388807 FORWARD affx|C37_07590;	5.70583	5.85905	5.6191	6.66263	6.66038	6.306	6.75238	7.23634	7.22976
	Cit.30907.1.S1_at	20.1	stress.biotic	moderately similar to ( 205)AT4G19800| Symbols: | glycosyl hydrolase family 18 protein | chr4:10760840-10762114 REVERSE affx|C37_19109;	4.74879	4.88804	4.28417	5.61502	5.59198	5.6619	6.48926	7.12386	6.91837
	Cit.14913.1.S1_s_at	20.1	stress.biotic	moderately similar to ( 241)AT5G24090| Symbols: | acidic endochitinase (CHIB1) | chr5:8143808-8145156 REVERSEmoderately similar to ( 275)CHIA_TOBAC affx|C37_19789;	7.80815	7.04207	6.81741	7.81824	7.532	8.46983	8.75597	9.32575	8.88086
	Cit.25559.1.S1_at	20.1.7	stress.biotic.PR-proteins	very weakly similar to (84.0)AT1G58410| Symbols: | disease resistance protein (CC-NBS-LRR class), putative | chr1:21704951-21707920 REVERSE affx|C37_30915;	3.38507	3.50523	3.26213	3.30744	3.27625	4.22678	4.4165	4.52542	3.99028
	Cit.25080.1.S1_s_at	20.2.1	stress.abiotic.heat	moderately similar to ( 207)AT1G68370| Symbols: ARG1 | ARG1 (ALTERED RESPONSE TO GRAVITY 1) | chr1:25635709-25638190 REVERSE affx|C37_26970;	7.13171	7.59399	6.61573	7.67662	7.61262	7.80189	8.28552	7.94387	7.77247
	Cit.28354.1.S1_at	20.2.1	stress.abiotic.heat	moderately similar to ( 452)AT5G09590| Symbols: HSC70-5, mtHSC70-2 | mtHSC70-2 (HEAT SHOCK PROTEIN 70); ATP binding / unfolded protein binding | chr5:2975722-2978509 FORWARDmoderately similar to ( 471)HSP7M_PHAVU affx|C37_38860;	5.11544	6.06644	5.17623	5.84223	5.71047	6.0617	6.95212	6.39983	5.75368
	Cit.29413.1.S1_s_at	20.2.1	stress.abiotic.heat	moderately similar to ( 393)AT1G79930| Symbols: HSP91 | HSP91 (Heat shock protein 91) | chr1:30068817-30071960 REVERSEweakly similar to ( 156)HSP7C_PETHY affx|C37_01846;	7.7083	8.03804	7.37659	8.16212	8.40675	8.09914	8.74577	8.71463	8.65376
	Cit.38045.1.S1_at	20.2.1	stress.abiotic.heat	weakly similar to ( 114)AT5G18730| Symbols: | similar to unknown protein [Arabidopsis thaliana] (TAIR:AT5G18720.1); similar to unknown protein [Arabidopsis thaliana] (TAIR:AT5G18740.1); similar to unnamed protein product [Vitis vinifera] (GB:CAO71037.1); contains InterPro domain Molecular chaperone, heat shock protein, Hsp40, DnaJ (InterPro:IPR015609) | chr5:6247613-6249199 FORWARD affx|C37_43968;	3.48581	3.68689	3.10639	3.68367	3.62447	3.8239	4.3287	3.95391	3.79394
	Cit.18111.1.S1_at	20.2.3	stress.abiotic.drought/salt	very weakly similar to (83.6)AT5G64030| Symbols: | dehydration-responsive protein-related | chr5:25642191-25645483 FORWARD affx|C37_20122;	5.04554	5.29446	4.47872	5.30835	5.28656	5.56372	5.96921	5.83377	5.74338
	Cit.38473.1.S1_at	20.2.3	stress.abiotic.drought/salt	moderately similar to ( 331)AT1G34130| Symbols: STT3B | STT3B (STAUROSPORIN AND TEMPERATURE SENSITIVE 3-LIKE B); oligosaccharyl transferase | chr1:12429978-12432963 FORWARD affx|C37_44409;	6.91122	7.09283	6.57115	6.91737	7.16244	7.11693	7.5855	7.52257	7.17272
	Cit.356.1.S1_s_at	21.1	redox.thioredoxin	weakly similar to ( 167)AT3G51030| Symbols: ATTRX H1, ATTRX1 | ATTRX1 (Arabidopsis thaliana thioredoxin H-type 1); thiol-disulfide exchange intermediate | chr3:18962104-18962936 REVERSEweakly similar to ( 172)TRXH_RICCO affx|C37_00443;	10.6548	10.4851	10.5147	11.1337	10.673	11.1938	11.8037	11.8221	11.4118
	Cit.40371.1.S1_s_at	21.1	redox.thioredoxin	moderately similar to ( 377)AT2G47470| Symbols: ATPDIL2-1, UNE5, MEE30 | ATPDIL2-1/MEE30/UNE5 (PDI-LIKE 2-1) | chr2:19488573-19490753 FORWARDmoderately similar to ( 365)PDIA6_MEDSA affx|C37_47382;	10.2934	10.2662	9.8473	10.6533	10.6589	10.8111	11.4096	11.3019	11.1694
	Cit.5157.1.S1_at	21.1	redox.thioredoxin	moderately similar to ( 261)AT4G29670| Symbols: | thioredoxin family protein | chr4:14535989-14537114 REVERSE affx|C37_06534;	7.86175	8.16383	7.57377	8.12027	7.9163	8.51662	8.77265	8.55523	8.15972
	Cit.960.1.S1_at	21.1	redox.thioredoxin	highly similar to ( 565)AT2G47470| Symbols: ATPDIL2-1, UNE5, MEE30 | ATPDIL2-1/MEE30/UNE5 (PDI-LIKE 2-1) | chr2:19488573-19490753 FORWARDhighly similar to ( 568)PDIA6_MEDSA affx|C37_01213;	5.69626	5.61832	5.17159	5.89818	5.91781	5.81484	6.43057	6.33786	6.26686
	Cit.20373.1.S1_s_at	21.2	redox.ascorbate and glutathione	weakly similar to ( 198)AT2G32720| Symbols: B5 #4 | B5 #4 (cytochrome b5 family protein #4); heme binding / transition metal ion binding | chr2:13884090-13885524 REVERSEmoderately similar to ( 222)CYB5_TOBAC affx|C37_41968;	10.0568	9.88773	9.9135	10.1059	9.76603	10.7173	10.9935	10.9981	10.5498
	Cit.1149.1.S1_at	21.2	redox.ascorbate and glutathione	moderately similar to ( 201)AT2G32720| Symbols: B5 #4 | B5 #4 (cytochrome b5 family protein #4); heme binding / transition metal ion binding | chr2:13884090-13885524 REVERSEmoderately similar to ( 221)CYB5_TOBAC affx|C37_01453;	6.01743	5.81635	6.0071	5.79846	5.63729	6.84763	7.41278	7.25163	6.42756
	Cit.5497.1.S1_at	21.2.1	redox.ascorbate and glutathione.ascorbate	moderately similar to ( 397)AT4G35000| Symbols: APX3 | APX3 (ASCORBATE PEROXIDASE 3); L-ascorbate peroxidase | chr4:16665012-16667546 REVERSEmoderately similar to ( 373)APX4_ORYSA affx|C37_06995;	6.11822	6.30862	6.46272	6.5308	6.28949	6.97195	7.86526	7.57534	6.97373
	Cit.40392.1.S1_at	21.2.2	redox.ascorbate and glutathione.glutathione	moderately similar to ( 331)AT4G29210| Symbols: GGT3, GGT4 | GGT3/GGT4 (GAMMA-GLUTAMYL TRANSPEPTIDASE 3); gamma-glutamyltransferase | chr4:14400996-14402758 FORWARD affx|C37_47408;	6.87417	6.98907	6.01989	7.12456	6.9658	7.20831	8.04582	8.28058	8.21503
	Cit.24626.1.S1_x_at	21.3	redox.heme	moderately similar to ( 245)AT2G16060| Symbols: ARATH GLB1, GLB1, NSHB1, ATGLB1, AHB1 | AHB1 (ARABIDOPSIS HEMOGLOBIN 1) | chr2:6989864-6990604 REVERSEmoderately similar to ( 270)HBL1_MEDSA affx|C37_42015;	2.97306	2.22484	2.82174	3.22355	2.83867	4.22739	4.39903	4.51703	3.81459
	Cit.17000.1.S1_s_at	21.4	redox.glutaredoxins	weakly similar to ( 180)AT5G20500| Symbols: | glutaredoxin, putative | chr5:6938654-6939667 FORWARDweakly similar to ( 102)GLRX_ORYSA affx|C37_01249;	7.81313	7.61016	7.6838	7.83182	7.04118	8.39377	8.70472	8.77731	7.99213
	Cit.32788.1.S1_at	21.4	redox.glutaredoxins	weakly similar to ( 120)AT4G08550| Symbols: | glutaredoxin-related | chr4:5444342-5446586 FORWARD affx|C37_24526;	4.14262	4.25093	4.02875	4.61511	4.57356	6.00062	6.71963	6.24392	5.42141
	Cit.12728.1.S1_at	23.1.1.10	nucleotide metabolism.synthesis.pyrimidine.CTP synthetase	moderately similar to ( 500)AT1G30820| Symbols: | CTP synthase, putative / UTP--ammonia ligase, putative | chr1:10945232-10948806 REVERSE affx|C37_16917;	8.52507	9.24965	8.84979	9.02708	9.16653	9.69947	10.2543	9.94987	9.58516
	Cit.29570.1.S1_at	23.1.3	nucleotide metabolism.synthesis.PRS-PP	moderately similar to ( 205)AT1G10700| Symbols: | ribose-phosphate pyrophosphokinase 3 / phosphoribosyl diphosphate synthetase 3 (PRS3) | chr1:3554158-3556275 FORWARDmoderately similar to ( 206)KPRS3_SPIOL affx|C37_04372;	6.36859	6.40605	6.29541	6.47388	6.36139	6.67842	7.52475	7.63059	7.20731
	Cit.5895.1.S1_at	23.2	nucleotide metabolism.degradation	moderately similar to ( 428)AT2G36310| Symbols: | inosine-uridine preferring nucleoside hydrolase family protein | chr2:15231771-15233712 REVERSE affx|C37_07547;	9.08139	8.92656	8.25414	8.81801	8.74008	9.55235	9.38674	9.88417	9.60084
	Cit.8685.1.S1_s_at	23.3.2.1	nucleotide metabolism.salvage.nucleoside kinases.adenosine kinase	highly similar to ( 595)AT5G03300| Symbols: ADK2 | ADK2 (ADENOSINE KINASE 2); kinase | chr5:796572-798996 FORWARDmoderately similar to ( 475)ADK_PHYPA affx|C37_11887;	9.41902	9.40393	9.46024	9.80117	9.28835	10.4236	11.4401	11.3992	10.4683
	Cit.13708.1.S1_s_at	23.4.1	nucleotide metabolism.phosphotransfer and pyrophosphatases.adenylate kinase	moderately similar to ( 399)AT5G63400| Symbols: ADK1 | ADK1 (ADENYLATE KINASE 1); adenylate kinase | chr5:25410728-25412043 REVERSEmoderately similar to ( 435)KAD2_ORYSA affx|C37_18139;	6.59458	6.75459	6.63697	6.83655	6.458	7.41361	7.98583	7.84848	7.22152
	Cit.1637.1.S1_at	23.4.99	nucleotide metabolism.phosphotransfer and pyrophosphatases.misc	moderately similar to ( 384)AT3G53620| Symbols: ATPPA4 | ATPPA4 (ARABIDOPSIS THALIANA PYROPHOSPHORYLASE 4); inorganic diphosphatase/ pyrophosphatase | chr3:19892469-19894286 FORWARDmoderately similar to ( 352)IPYR_SOLTU affx|C37_02071;	6.17039	6.20099	6.55643	6.93189	7.14882	7.54406	8.11778	8.11887	6.82923
	Cit.24591.1.S1_s_at	25	C1-metabolism	moderately similar to ( 224)AT2G44160| Symbols: MTHFR2 | MTHFR2 (METHYLENETETRAHYDROFOLATE REDUCTASE 2); methylenetetrahydrofolate reductase (NADPH) | chr2:18269377-18272261 FORWARDmoderately similar to ( 235)MTHR_ORYSA affx|C37_41888;	6.17651	6.19383	5.59774	6.34673	6.59958	6.99108	7.75259	7.56237	7.11561
	Cit.8174.1.S1_s_at	25	C1-metabolism	moderately similar to ( 491)AT2G44160| Symbols: MTHFR2 | MTHFR2 (METHYLENETETRAHYDROFOLATE REDUCTASE 2); methylenetetrahydrofolate reductase (NADPH) | chr2:18269377-18272261 FORWARDmoderately similar to ( 483)MTHR1_MAIZE affx|C37_11212;	7.74687	7.80426	7.41229	7.9113	8.08631	8.60945	9.46364	9.10735	8.53201
	Cit.31522.1.S1_at	25.1	C1-metabolism.glycine hydroxymethyltransferase	moderately similar to ( 317)AT1G36370| Symbols: SHM7 | SHM7 (serine hydroxymethyltransferase 7); glycine hydroxymethyltransferase | chr1:13697452-13699788 REVERSEmoderately similar to ( 201)GLYM_PEA affx|C37_22768;	8.39354	8.5816	8.26423	8.75807	8.76986	8.94423	9.26924	8.95603	9.1585
	Cit.38282.1.S1_s_at	25.7	C1-metabolism.GTP cyclohydrolase I	weakly similar to ( 119)AT3G07270| Symbols: | GTP cyclohydrolase I | chr3:2314011-2317065 FORWARD affx|C37_44211;	5.12652	4.847	4.4554	5.33112	5.17303	5.64234	6.38822	5.73113	5.51207
	Cit.821.1.S1_at	26.1	misc.cytochrome P450	moderately similar to ( 262)AT2G45550| Symbols: CYP76C4 | CYP76C4 (cytochrome P450, family 76, subfamily C, polypeptide 4); oxygen binding | chr2:18780615-18782728 REVERSEmoderately similar to ( 240)C76A1_SOLME affx|C37_01045;	4.33469	3.84901	4.28448	4.10064	4.37704	4.58506	5.15526	5.19183	5.00206
	Cit.16759.1.S1_at	26.1	misc.cytochrome P450	weakly similar to ( 145)AT3G26160| Symbols: CYP71B17 | CYP71B17 (cytochrome P450, family 71, subfamily B, polypeptide 17); oxygen binding | chr3:9569517-9571108 REVERSEweakly similar to ( 175)C71DB_LOTJA affx|C37_22824;	5.78074	6.9687	6.25057	6.65415	6.49527	6.80703	7.62062	7.17727	6.97348
	Cit.5127.1.S1_at	26.1	misc.misc2	moderately similar to ( 203)AT3G51000| Symbols: | epoxide hydrolase, putative | chr3:18956239-18957480 REVERSE affx|C37_06497;	9.03034	9.65639	9.11697	10.0475	9.59199	10.2251	10.2576	10.6274	10.2898
	Cit.16263.1.S1_at	26.1	misc.cytochrome P450	moderately similar to ( 330)AT5G38970| Symbols: ATBR6OX, CYP85A1, BR6OX, BR6OX1 | BR6OX1 (BRASSINOSTEROID-6-OXIDASE); oxygen binding | chr5:15612415-15615004 REVERSEmoderately similar to ( 366)C85A_PHAVU affx|C37_22050;	6.32815	7.10682	5.99536	6.66286	5.65921	7.60093	7.97984	7.86639	7.18997
	Cit.26116.1.S1_at	26.1	misc.cytochrome P450	moderately similar to ( 222)AT1G12740| Symbols: CYP87A2 | CYP87A2 (cytochrome P450, family 87, subfamily A, polypeptide 2); oxygen binding | chr1:4342460-4344567 FORWARDmoderately similar to ( 224)C87A3_ORYSA affx|C37_32547;	7.58572	7.14705	6.94819	7.67872	7.38399	8.63594	8.04444	8.60628	8.48008
	Cit.14813.1.S1_s_at	26.1	misc.cytochrome P450	moderately similar to ( 342)AT4G36220| Symbols: CYP84A1, FAH1 | FAH1 (FERULATE-5-HYDROXYLASE 1); ferulate 5-hydroxylase | chr4:17137587-17139622 REVERSEweakly similar to ( 183)F3PH_PETHY affx|C37_19656;	6.76492	6.10799	6.3373	6.15439	5.92874	7.42258	8.14243	7.8799	6.84078
	Cit.5769.1.S1_at	26.1	misc.cytochrome P450	weakly similar to ( 153)AT1G33730| Symbols: CYP76C5 | CYP76C5 (cytochrome P450, family 76, subfamily C, polypeptide 5); oxygen binding | chr1:12227259-12228440 FORWARDweakly similar to ( 149)C76A1_SOLME affx|C37_07366;	7.49982	7.23979	6.10034	7.45827	7.7707	8.85179	8.72187	8.98997	8.0776
	Cit.30496.1.S1_s_at	26.1	misc.cytochrome P450	weakly similar to ( 174)AT2G45550| Symbols: CYP76C4 | CYP76C4 (cytochrome P450, family 76, subfamily C, polypeptide 4); oxygen binding | chr2:18780615-18782728 REVERSEweakly similar to ( 133)F3PH_PETHY affx|C37_12394;	8.28971	7.66459	6.98052	8.43629	7.42346	9.59569	10.6205	10.1477	9.08362
	Cit.5945.1.S1_at	26.1	misc.cytochrome P450	weakly similar to ( 190)AT4G31950| Symbols: CYP82C3 | CYP82C3 (cytochrome P450, family 82, subfamily C, polypeptide 3); oxygen binding | chr4:15455169-15457096 FORWARDweakly similar to ( 187)C82A4_SOYBN affx|C37_07618;	5.85916	5.67316	5.3314	5.40271	5.32505	6.71097	7.16463	7.11753	6.95862
	Cit.6093.1.S1_at	26.1	misc.cytochrome P450	moderately similar to ( 428)AT5G05260| Symbols: CYP79A2 | CYP79A2 (CYTOCHROME P450 79A2); oxygen binding | chr5:1559779-1561766 REVERSEmoderately similar to ( 393)C79A1_SORBI affx|C37_07833;	4.38047	3.25595	3.43051	3.14297	3.50224	5.49514	11.4879	10.0083	7.02117
	Cit.17340.1.S1_at	26.12	misc.peroxidases	moderately similar to ( 479)AT2G18980| Symbols: | peroxidase, putative | chr2:8240501-8242376 REVERSEmoderately similar to ( 244)PER1_ORYSA affx|C37_07860;	4.47362	3.8561	4.40907	5.70412	4.40269	6.70349	7.2663	7.18106	5.83674
	Cit.27169.1.S1_x_at	26.12	misc.peroxidases	weakly similar to ( 174)AT2G18140| Symbols: | peroxidase, putative | chr2:7894666-7895960 REVERSEweakly similar to ( 160)PERX_NICSY affx|C37_35395;	8.49593	8.14888	7.71734	8.12647	8.01042	9.60548	10.5648	10.2744	9.74101
	Cit.8502.1.S1_s_at	26.12	misc.peroxidases	moderately similar to ( 399)AT2G38380| Symbols: | peroxidase 22 (PER22) (P22) (PRXEA) / basic peroxidase E | chr2:16083521-16085392 FORWARDmoderately similar to ( 345)PERX_TOBAC affx|C37_11648;	8.95459	8.47796	8.46738	8.54247	8.3097	10.2872	11.1368	10.8011	10.141
	Cit.8514.1.S1_x_at	26.12	misc.peroxidases	moderately similar to ( 388)AT5G06720| Symbols: | peroxidase, putative | chr5:2077568-2078858 REVERSEmoderately similar to ( 332)PERX_TOBAC affx|C37_11662;	6.85823	6.4542	5.99342	6.87848	6.5244	8.52805	9.47523	8.75476	8.15923
	Cit.29631.1.S1_at	26.13	misc.acid and other phosphatases	moderately similar to ( 348)AT5G03080| Symbols: | phosphatidic acid phosphatase-related / PAP2-related | chr5:721975-722655 FORWARD affx|C37_05222;	7.24784	7.32321	6.8263	7.55544	7.30234	7.62603	8.02346	7.95249	7.5975
	Cit.31470.1.S1_at	26.13	misc.acid and other phosphatases	moderately similar to ( 338)AT4G14930| Symbols: | acid phosphatase survival protein SurE, putative | chr4:8538827-8541201 FORWARD affx|C37_22510;	7.23734	6.69139	6.79345	7.15671	7.28335	7.51379	8.50334	8.03596	7.64718
	Cit.4123.1.S1_s_at	26.13	misc.acid and other phosphatases	weakly similar to ( 162)AT5G03080| Symbols: | phosphatidic acid phosphatase-related / PAP2-related | chr5:721975-722655 FORWARD affx|C37_05223;	8.06091	8.18497	7.44306	8.39199	8.11735	8.56127	8.84852	8.75507	8.46053
	Cit.16187.1.S1_at	26.13	misc.acid and other phosphatases	moderately similar to ( 387)AT2G16430| Symbols: PAP10, ATPAP10 | ATPAP10/PAP10; acid phosphatase/ protein serine/threonine phosphatase | chr2:7127584-7129854 REVERSEmoderately similar to ( 384)PPAF_SOYBN affx|C37_21921;	7.47245	7.58994	7.18626	7.17161	7.34501	8.33023	8.46001	8.67002	7.93426
	Cit.11806.1.S1_at	26.19	misc.plastocyanin-like	very weakly similar to (98.2)AT2G32300| Symbols: UCC1 | UCC1 (UCLACYANIN 1); copper ion binding | chr2:13729587-13730541 FORWARDvery weakly similar to (96.7)BCP_PEA affx|C37_15731;	7.32533	6.59225	6.0592	7.32558	7.55223	8.52799	9.30684	8.9714	8.37431
	Cit.3377.1.S1_at	26.19	misc.plastocyanin-like	weakly similar to ( 107)AT5G20230| Symbols: BCB, ATBCB | ATBCB (ARABIDOPSIS BLUE-COPPER-BINDING PROTEIN); copper ion binding | chr5:6826628-6827410 FORWARDweakly similar to ( 104)CPC_CUCSA affx|C37_04273;	6.02986	4.90743	5.15923	6.32818	4.39941	7.22772	9.34788	9.07833	8.07186
	Cit.23463.1.S1_at	26.2	misc.UDP glucosyl and glucoronyl transferases	moderately similar to ( 280)AT4G01070| Symbols: GT72B1 | GT72B1; UDP-glucosyltransferase/ UDP-glycosyltransferase/ transferase, transferring glycosyl groups | chr4:461858-463300 REVERSEweakly similar to ( 165)ZOX_PHAVU affx|C37_38059;	3.03014	3.1852	3.07986	3.02388	3.06258	3.54419	4.05493	4.03515	3.26069
	Cit.21798.1.S1_at	26.2	misc.UDP glucosyl and glucoronyl transferases	weakly similar to ( 197)AT2G36760| Symbols: UGT73C2 | UGT73C2 (UDP-GLUCOSYL TRANSFERASE 73C2); UDP-glycosyltransferase/ transferase, transferring glycosyl groups / transferase, transferring hexosyl groups | chr2:15420121-15421611 REVERSEvery weakly similar to (93.6)ZOX_PHAVU affx|C37_27244;	5.42912	6.59699	6.20761	7.32907	7.28883	7.27058	7.64885	7.60259	7.9454
	Cit.16727.1.S1_at	26.2	misc.UDP glucosyl and glucoronyl transferases	moderately similar to ( 265)AT3G11340| Symbols: | UDP-glucoronosyl/UDP-glucosyl transferase family protein | chr3:3556734-3558155 FORWARDweakly similar to ( 154)ZOX_PHAVU affx|C37_22771;	9.94914	10.1255	9.33836	9.64217	9.56292	10.5788	10.7389	10.6813	10.3336
	Cit.18687.1.S1_s_at	26.2	misc.UDP glucosyl and glucoronyl transferases	weakly similar to ( 145)AT3G02100| Symbols: | UDP-glucoronosyl/UDP-glucosyl transferase family protein | chr3:368847-370491 REVERSEweakly similar to ( 117)ZOX_PHAVU affx|C37_25191;	7.47623	8.15964	7.43793	7.89202	7.47889	8.7339	8.98101	9.31188	9.00523
	Cit.38764.1.S1_at	26.2	misc.UDP glucosyl and glucoronyl transferases	weakly similar to ( 197)AT2G43820| Symbols: GT, UGT74F2 | GT/UGT74F2 (UDP-GLUCOSYLTRANSFERASE 74F2); UDP-glucosyltransferase/ UDP-glycosyltransferase/ transferase, transferring glycosyl groups / transferase, transferring hexosyl groups | chr2:18159356-18160792 FORWARDvery weakly similar to (99.4)IAAG_MAIZE affx|C37_44728;	6.55802	6.63004	6.32049	6.8175	6.13626	7.53397	8.67716	8.02569	7.57697
	Cit.23463.1.S1_s_at	26.2	misc.UDP glucosyl and glucoronyl transferases	moderately similar to ( 280)AT4G01070| Symbols: GT72B1 | GT72B1; UDP-glucosyltransferase/ UDP-glycosyltransferase/ transferase, transferring glycosyl groups | chr4:461858-463300 REVERSEweakly similar to ( 165)ZOX_PHAVU affx|C37_38059;	4.91035	5.04042	5.02431	4.36331	4.36186	6.13435	6.51501	6.63349	5.26708
	Cit.18687.1.S1_at	26.2	misc.UDP glucosyl and glucoronyl transferases	weakly similar to ( 145)AT3G02100| Symbols: | UDP-glucoronosyl/UDP-glucosyl transferase family protein | chr3:368847-370491 REVERSEweakly similar to ( 117)ZOX_PHAVU affx|C37_25191;	6.17959	6.95516	6.21626	6.81564	6.20878	8.03142	8.11819	8.40537	7.99632
	Cit.12143.1.S1_s_at	26.21	misc.protease inhibitor/seed storage/lipid transfer protein (LTP) family protein	weakly similar to ( 102)AT1G62790| Symbols: | protease inhibitor/seed storage/lipid transfer protein (LTP) family protein | chr1:23256034-23257146 FORWARD affx|C37_16171;	9.83943	9.61125	9.42028	10.0321	9.60657	10.2936	10.4964	10.5863	10.236
	Cit.5124.1.S1_s_at	26.23	misc.rhodanese	moderately similar to ( 493)AT2G40760| Symbols: | rhodanese-like domain-containing protein | chr2:17017128-17019046 FORWARD affx|C37_06490;	5.97045	6.03229	5.89959	5.91976	5.86985	6.53417	7.09587	6.72213	6.2692
	Cit.31206.1.S1_at	26.27	misc.calcineurin-like phosphoesterase family protein	weakly similar to ( 168)AT1G18480| Symbols: | calcineurin-like phosphoesterase family protein | chr1:6361632-6362807 FORWARD affx|C37_21317;	6.88177	6.92275	6.47766	7.05672	7.09717	7.69816	8.26997	8.05567	7.90055
	Cit.31447.1.S1_at	26.27	misc.calcineurin-like phosphoesterase family protein	weakly similar to ( 184)AT4G23000| Symbols: | protein serine/threonine phosphatase | chr4:12055252-12059658 FORWARD affx|C37_22417;	4.69635	4.75426	4.40429	5.09143	4.76789	5.69731	6.71234	6.13838	5.03107
	Cit.29571.1.S1_at	26.3	misc.gluco-, galacto- and mannosidases	moderately similar to ( 388)AT1G02850| Symbols: | glycosyl hydrolase family 1 protein | chr1:630569-633085 FORWARDmoderately similar to ( 231)BGLC_MAIZE affx|C37_04376;	2.82685	2.87866	3.08398	2.98907	2.87647	3.09665	4.36031	4.03633	3.16293
	Cit.9910.1.S1_x_at	26.4	misc.beta 1,3 glucan hydrolases	highly similar to ( 623)AT5G55180| Symbols: | glycosyl hydrolase family 17 protein | chr5:22406060-22407776 FORWARDmoderately similar to ( 298)E13B_WHEAT affx|C37_13395;	6.15109	6.0487	6.66791	6.94045	7.1932	7.60808	8.57902	7.51547	8.33042
	Cit.21938.1.S1_s_at	26.4	misc.beta 1,3 glucan hydrolases	weakly similar to ( 101)AT3G57240| Symbols: BG3 | BG3 (BETA-1,3-GLUCANASE 3); hydrolase, hydrolyzing O-glycosyl compounds | chr3:21192895-21194024 REVERSEweakly similar to ( 104)GUB_NICPL affx|C37_29508;	4.8243	4.70795	4.35974	6.48547	5.6607	6.86716	8.76597	8.88875	7.61413
	Cit.25122.1.S1_s_at	26.4	misc.beta 1,3 glucan hydrolases	weakly similar to ( 164)AT3G57270| Symbols: BG1 | BG1 (BETA-1,3-GLUCANASE 1); hydrolase, hydrolyzing O-glycosyl compounds | chr3:21202315-21204097 REVERSEweakly similar to ( 183)E13A_SOYBN affx|C37_27247;	5.59245	5.59371	5.47283	7.81889	6.84802	8.26522	10.011	9.95238	8.82093
	Cit.9703.1.S1_at	26.4	misc.beta 1,3 glucan hydrolases	moderately similar to ( 405)AT3G57270| Symbols: BG1 | BG1 (BETA-1,3-GLUCANASE 1); hydrolase, hydrolyzing O-glycosyl compounds | chr3:21202315-21204097 REVERSEmoderately similar to ( 451)E13B_PRUPE affx|C37_13158;	7.77478	7.12244	6.963	7.64575	7.0503	8.72843	9.85595	10.5732	9.62166
	Cit.9704.1.S1_at	26.4	misc.beta 1,3 glucan hydrolases	moderately similar to ( 357)AT3G57270| Symbols: BG1 | BG1 (BETA-1,3-GLUCANASE 1); hydrolase, hydrolyzing O-glycosyl compounds | chr3:21202315-21204097 REVERSEmoderately similar to ( 382)E13A_SOYBN affx|C37_13159;	5.72129	5.59106	5.37027	6.21254	5.488	7.81685	7.73343	7.98983	6.83614
	Cit.9705.1.S1_at	26.4	misc.beta 1,3 glucan hydrolases	moderately similar to ( 365)AT3G57270| Symbols: BG1 | BG1 (BETA-1,3-GLUCANASE 1); hydrolase, hydrolyzing O-glycosyl compounds | chr3:21202315-21204097 REVERSEmoderately similar to ( 393)E13B_PRUPE affx|C37_13160;	5.43269	5.68228	5.72949	7.69642	6.76396	8.43048	10.0746	10.0305	8.84468
	Cit.9706.1.S1_s_at	26.4	misc.beta 1,3 glucan hydrolases	moderately similar to ( 360)AT3G57270| Symbols: BG1 | BG1 (BETA-1,3-GLUCANASE 1); hydrolase, hydrolyzing O-glycosyl compounds | chr3:21202315-21204097 REVERSEmoderately similar to ( 374)E13H_TOBAC affx|C37_13161;	7.22797	7.08445	6.26301	8.05743	6.83969	9.80992	10.198	10.4109	9.09538
	Cit.30952.1.S1_at	26.7	misc.oxidases - copper, flavone etc.	moderately similar to ( 365)AT5G18900| Symbols: | oxidoreductase, 2OG-Fe(II) oxygenase family protein | chr5:6304411-6306168 REVERSE affx|C37_19571;	8.24703	8.45247	8.20186	8.57975	8.58556	9.09004	9.52633	9.18776	8.93545
	Cit.36548.1.S1_at	26.7	misc.oxidases - copper, flavone etc.	moderately similar to ( 395)AT1G62830| Symbols: LDL1 | LDL1 (LSD1-LIKE1); amine oxidase | chr1:23268303-23270837 REVERSE affx|C37_36860;	3.91755	4.07911	3.30606	4.23261	3.98897	4.35304	5.01832	4.76957	4.33847
	Cit.24380.1.S1_at	26.7	misc.oxidases - copper, flavone etc.	weakly similar to ( 183)AT5G16970| Symbols: AT-AER | AT-AER (ALKENAL REDUCTASE); 2-alkenal reductase | chr5:5576294-5578004 REVERSE affx|C37_41343;	4.44049	4.19889	3.86296	4.41218	3.91545	4.80195	5.74573	5.82314	4.77103
	Cit.27302.1.S1_s_at	26.7	misc.oxidases - copper, flavone etc.	weakly similar to ( 134)AT1G19250| Symbols: FMO1 | FMO1 (FLAVIN-DEPENDENT MONOOXYGENASE 1); monooxygenase | chr1:6650647-6653044 REVERSE affx|C37_35690;	3.91157	3.83735	3.82164	4.5948	4.11206	4.41558	5.35675	5.65761	5.02055
	Cit.7058.1.S1_at	26.7	misc.oxidases - copper, flavone etc.	moderately similar to ( 397)AT1G19250| Symbols: FMO1 | FMO1 (FLAVIN-DEPENDENT MONOOXYGENASE 1); monooxygenase | chr1:6650647-6653044 REVERSE affx|C37_09435;	5.24918	4.43694	4.61343	5.91664	5.1569	5.52574	6.41454	6.75578	6.35302
	Cit.19437.1.S1_at	26.8	misc.nitrilases, *nitrile lyases, berberine bridge enzymes, reticuline oxidases, troponine reductases	moderately similar to ( 225)AT2G23620| Symbols: | esterase, putative | chr2:10054542-10056328 REVERSEweakly similar to ( 160)HNL_HEVBR affx|C37_28077;	3.97797	3.82141	3.98439	3.81907	3.58988	4.62775	7.51343	7.81699	5.83435
	Cit.19437.1.S1_x_at	26.8	misc.nitrilases, *nitrile lyases, berberine bridge enzymes, reticuline oxidases, troponine reductases	moderately similar to ( 225)AT2G23620| Symbols: | esterase, putative | chr2:10054542-10056328 REVERSEweakly similar to ( 160)HNL_HEVBR affx|C37_28077;	4.05671	3.91197	3.68208	3.74616	3.28876	4.88029	7.66568	7.8502	6.17043
	Cit.16516.1.S1_at	26.8	misc.nitrilases, *nitrile lyases, berberine bridge enzymes, reticuline oxidases, troponine reductases	moderately similar to ( 216)AT5G13690| Symbols: | alpha-N-acetylglucosaminidase family / NAGLU family | chr5:4415811-4420162 FORWARD affx|C37_22445;	5.00243	4.98874	5.64145	5.389	5.37506	6.10874	6.67766	6.33356	5.73083
	Cit.9571.1.S1_at	26.8	misc.nitrilases, *nitrile lyases, berberine bridge enzymes, reticuline oxidases, troponine reductases	moderately similar to ( 312)AT2G29360| Symbols: | tropinone reductase, putative / tropine dehydrogenase, putative | chr2:12610926-12612198 FORWARDvery weakly similar to (82.4)GRDH_ORYSA affx|C37_12983;	3.38697	3.1637	3.59046	3.61496	3.40944	4.40382	5.29687	4.6087	4.18464
	Cit.12768.1.S1_at	26.8	misc.nitrilases, *nitrile lyases, berberine bridge enzymes, reticuline oxidases, troponine reductases	moderately similar to ( 258)AT2G34790| Symbols: MEE23, EDA28 | EDA28/MEE23 (MATERNAL EFFECT EMBRYO ARREST 23); electron carrier | chr2:14681077-14684316 REVERSE affx|C37_16969;	7.59616	6.5309	6.54228	7.64519	6.64269	9.22273	10.2959	10.2359	9.30483
	Cit.30525.1.S1_at	26.8	misc.nitrilases, *nitrile lyases, berberine bridge enzymes, reticuline oxidases, troponine reductases	weakly similar to ( 179)AT2G29350| Symbols: SAG13 | SAG13 (Senescence-associated gene 13); oxidoreductase | chr2:12608332-12609299 FORWARD affx|C37_12981;	3.29649	3.89136	3.72672	4.13457	3.47187	6.31594	7.10021	7.01901	5.27612
	Cit.30708.1.S1_at	26.8	misc.nitrilases, *nitrile lyases, berberine bridge enzymes, reticuline oxidases, troponine reductases	weakly similar to ( 148)AT4G20820| Symbols: | FAD-binding domain-containing protein | chr4:11150171-11151769 FORWARD affx|C37_16636;	5.72651	4.76656	4.42758	6.00108	5.31882	7.78728	9.2685	9.17185	8.27608
	Cit.7044.1.S1_at	26.9	misc.glutathione S transferases	weakly similar to ( 176)AT2G29420| Symbols: GST25, ATGSTU7 | ATGSTU7 (GLUTATHIONE S-TRANSFERASE 25); glutathione transferase | chr2:12625188-12625948 REVERSEweakly similar to ( 199)GSTX6_SOYBN affx|C37_09410;	3.71709	3.58754	3.59962	4.44606	4.13026	5.37889	7.19822	7.55233	6.61407
	Cit.11394.1.S1_s_at	26.9	misc.glutathione S transferases	weakly similar to ( 190)AT2G29420| Symbols: GST25, ATGSTU7 | ATGSTU7 (GLUTATHIONE S-TRANSFERASE 25); glutathione transferase | chr2:12625188-12625948 REVERSEmoderately similar to ( 209)GSTX3_TOBAC affx|C37_15238;	9.43161	9.78136	9.67838	9.77899	9.42285	10.8218	11.4711	11.231	10.7634
	Cit.31341.1.S1_at	26.9	misc.glutathione S transferases	weakly similar to ( 136)AT2G29420| Symbols: GST25, ATGSTU7 | ATGSTU7 (GLUTATHIONE S-TRANSFERASE 25); glutathione transferase | chr2:12625188-12625948 REVERSEweakly similar to ( 162)GSTX6_SOYBN affx|C37_21781;	6.91442	6.39226	5.50658	7.17721	7.53222	10.4257	9.95625	9.72545	8.758
	Cit.30678.1.S1_at	27.1	RNA.processing	weakly similar to ( 167)AT1G31970| Symbols: STRS1 | STRS1 (STRESS RESPONSE SUPPRESSOR 1); ATP-dependent helicase | chr1:11479901-11482687 FORWARDvery weakly similar to (83.6)DB10_NICSY affx|C37_16193;	7.17821	7.46206	7.14222	7.76629	8.07866	7.7724	8.4526	8.09968	7.89512
	Cit.2796.1.S1_at	27.1	RNA.processing	weakly similar to ( 189)AT5G27720| Symbols: EMB1644 | EMB1644 (EMBRYO DEFECTIVE 1644) | chr5:9815908-9817308 FORWARDweakly similar to ( 194)LSM4_TOBAC affx|C37_03536;	4.96799	4.91505	5.01137	4.59428	4.88092	6.63291	8.14105	8.13427	6.22051
	Cit.6489.1.S1_at	27.1.19	RNA.processing.ribonucleases	moderately similar to ( 296)AT1G54490| Symbols: EIN5, XRN4, AIN1 | AIN1 (ACC INSENSITIVE 1); 5-3 exonuclease/ nucleic acid binding | chr1:20353967-20360317 FORWARD affx|C37_08459;	3.01629	3.10983	2.805	3.48936	3.62872	3.30906	3.85698	3.83816	3.64456
	Cit.36099.1.S1_at	27.1.2	RNA.processing.RNA helicase	weakly similar to ( 184)AT2G42520| Symbols: | DEAD box RNA helicase, putative | chr2:17712460-17715822 FORWARD affx|C37_32681;	5.31563	5.69063	5.21066	5.56408	5.95129	5.87244	6.34494	6.20556	6.25423
	Cit.7551.1.S1_at	27.1.2	RNA.processing.RNA helicase	moderately similar to ( 251)AT1G26370| Symbols: | RNA helicase, putative | chr1:9122017-9125355 REVERSE affx|C37_10271;	4.08185	4.26484	3.69477	4.26538	4.48093	4.25633	4.76219	5.01101	4.63625
	Cit.14887.1.S1_at	27.3.04	RNA.regulation of transcription.ARF, Auxin Response Factor family	ARF6 (AUXIN RESPONSE FACTOR 6)	4.60918	4.70709	4.67025	5.30683	5.63601	5.37523	5.73079	5.69939	5.93835
	Cit.29898.1.S1_at	27.3.06	RNA.regulation of transcription.bHLH,Basic Helix-Loop-Helix family	basic helix-loop-helix (bHLH)	6.83552	5.13947	6.75815	5.53838	6.68863	9.24432	9.38879	9.16138	8.23754
	Cit.29314.1.S1_at	27.3.1	RNA.regulation of transcription.ABI3/VP1-related B3-domain-containing transcription factor family	weakly similar to ( 198)AT2G46870| Symbols: NGA1 | NGA1 (NGATHA1); transcription factor | chr2:19268382-19269314 FORWARD affx|C37_00021;	3.09222	3.20365	3.12363	3.38221	3.30913	4.18191	5.00981	4.28977	3.70771
	Cit.16042.1.S1_at	27.3.12	RNA.regulation of transcription.C3H zinc finger family	moderately similar to ( 224)AT5G12850| Symbols: | zinc finger (CCCH-type) family protein | chr5:4057071-4059191 FORWARD affx|C37_21655;	4.00663	4.23701	3.91704	4.76188	4.17638	4.85437	5.46188	5.05208	4.87305
	Cit.18347.1.S1_at	27.3.39	RNA.regulation of transcription.AtSR Transcription Factor family	weakly similar to ( 149)AT3G16940| Symbols: | calmodulin-binding protein | chr3:5781965-5785991 FORWARD affx|C37_23073;	5.72979	6.10446	5.41606	6.05421	6.42657	6.55966	6.90706	7.09963	6.91159
	Cit.5636.1.S1_s_at	27.3.40	RNA.regulation of transcription.Aux/IAA family	moderately similar to ( 245)AT5G43700| Symbols: IAA4, ATAUX2-11 | ATAUX2-11 (indoleacetic acid-induced protein 4); transcription factor | chr5:17567692-17568433 FORWARDmoderately similar to ( 244)AX22B_PHAAU affx|C37_07196;	6.13087	6.18657	5.85752	6.04549	6.05532	7.58219	7.94613	7.58051	6.98454
	Cit.30386.1.S1_at	27.3.57	RNA.regulation of transcription.JUMONJI family	weakly similar to ( 110)AT4G20400| Symbols: | transcription factor jumonji (jmj) family protein / zinc finger (C5HC2 type) family protein | chr4:11009764-11013599 FORWARD affx|C37_10791;	4.90928	5.09909	4.58939	5.36723	5.26445	5.38604	5.81843	5.6629	5.3638
	Cit.15547.1.S1_at	27.3.6	RNA.regulation of transcription.bHLH,Basic Helix-Loop-Helix family	weakly similar to ( 142)AT4G20970| Symbols: | basic helix-loop-helix (bHLH) family protein | chr4:11215270-11216223 FORWARD affx|C37_20797;	4.6222	4.162	4.91171	3.67781	4.55955	6.28963	7.39354	6.9685	5.31649
	Cit.5505.1.S1_s_at	27.3.67	RNA.regulation of transcription.putative transcription regulator	weakly similar to ( 194)AT2G41350| Symbols: | similar to unknown protein [Arabidopsis thaliana] (TAIR:AT2G21980.1); similar to hypothetical protein [Vitis vinifera] (GB:CAN69456.1) | chr2:17238643-17240536 FORWARD affx|C37_07008;	6.87523	7.06608	6.7142	7.67728	7.27914	7.94275	8.2256	8.02566	7.66115
	Cit.37559.1.S1_s_at	27.3.67	RNA.regulation of transcription.putative transcription regulator	DNA-binding family protein similar to DNA-binding family protein [Arabidopsis thaliana] (TAIR:AT4G17950.1); similar to putative AT-Hook DNA-binding protein [Oryza sativa] (GB:AAK00433.1); contains InterPro domain Protein of unknown function DUF296; (InterPro:IPR005175); contains InterPro domain HMG-I and HMG-Y, DNA-binding; (InterPro:IPR000637)	5.42143	5.89859	5.18645	5.55731	5.78448	5.77556	6.20541	6.05559	5.54605
	Cit.5342.1.S1_at	27.3.73	RNA.regulation of transcription.Zn-finger(CCHC)	moderately similar to ( 242)AT5G61780| Symbols: | tudor domain-containing protein / nuclease family protein | chr5:24839238-24843867 FORWARD affx|C37_06764;	6.74397	7.88392	6.508	7.58631	8.01465	7.75407	8.27936	8.45548	8.5621
	Cit.5342.1.S1_s_at	27.3.73	RNA.regulation of transcription.Zn-finger(CCHC)	moderately similar to ( 242)AT5G61780| Symbols: | tudor domain-containing protein / nuclease family protein | chr5:24839238-24843867 FORWARD affx|C37_06764;	6.63514	7.80397	6.67746	7.60319	7.84107	7.72677	8.14761	8.24664	8.33994
	Cit.29924.1.S1_at	27.3.99	RNA.regulation of transcription.unclassified	moderately similar to ( 229)AT5G58430| Symbols: ATEXO70B1 | ATEXO70B1 (exocyst subunit EXO70 family protein B1); protein binding | chr5:23638686-23640560 REVERSE affx|C37_08426;	5.79915	5.74618	4.97741	5.9405	6.37054	5.79689	6.17772	6.53797	6.30358
	Cit.3588.1.S1_s_at	27.3.99	RNA.regulation of transcription.unclassified	weakly similar to ( 149)AT5G19350| Symbols: | RNA-binding protein 45 (RBP45), putative | chr5:6518980-6521297 FORWARD affx|C37_04527;	7.77737	7.23056	6.99853	7.65418	7.28233	9.66338	9.24829	9.51316	8.95197
	Cit.29497.1.S1_s_at	27.4	RNA.RNA binding	moderately similar to ( 249)AT2G38610| Symbols: | KH domain-containing protein | chr2:16154630-16156716 REVERSE affx|C37_03253;	8.40403	8.35749	7.91359	8.70604	8.64306	8.66379	9.12106	8.84477	8.67861
	Cit.30090.1.S1_at	27.4	RNA.RNA binding	weakly similar to ( 193)AT5G01270| Symbols: CPL2 | CPL2 (CTD phosphatase-like 2); double-stranded RNA binding | chr5:108162-112142 REVERSE affx|C37_09314;	5.74779	5.58567	5.09575	5.56953	5.96162	5.57574	6.48309	6.45495	6.18434
	Cit.38149.1.S1_at	27.4	RNA.RNA binding	weakly similar to ( 116)AT5G04430| Symbols: | KH domain-containing protein NOVA, putative | chr5:1250603-1253524 REVERSE affx|C37_44075;	6.12548	6.04768	5.93303	6.41708	6.41882	6.53042	7.17532	6.93604	6.6302
	Cit.18162.1.S1_s_at	28.1	DNA.synthesis/chromatin structure	very weakly similar to (94.4)AT3G09100| Symbols: | mRNA capping enzyme family protein | chr3:2788440-2792918 REVERSE affx|C37_20777;	5.46944	6.0357	5.33669	6.20518	6.65938	5.87697	6.71724	6.78869	6.78943
	Cit.15593.1.S1_s_at	28.99	DNA.unspecified	oxidoreductase, 2OG-Fe(II) oxygenase family protein similar to oxidoreductase, 2OG-Fe(II) oxygenase family protein [Arabidopsis thaliana] (TAIR:AT1G55290.1); similar to 2OG-Fe(II) oxygenase [Medicago truncatula] (GB:ABE88764.1); contains InterPro domain 2OG-Fe(II) oxygenase; (InterPro:IPR005123)	3.96886	3.56458	2.51238	6.15145	2.90974	7.39689	7.61266	9.18419	7.06477
	Cit.18146.1.S1_at	29.1.19	protein.aa activation.arginine-tRNA ligase	very weakly similar to (92.8)AT3G11240| Symbols: | arginine-tRNA-protein transferase, putative / arginyltransferase, putative / arginyl-tRNA-protein transferase, putative | chr3:3518671-3521098 REVERSE affx|C37_20564;	5.40958	5.35544	4.9684	5.26857	5.62438	5.88463	6.32517	5.95073	5.90393
	Cit.30401.1.S1_at	29.1.19	protein.aa activation.arginine-tRNA ligase	weakly similar to ( 178)AT3G11240| Symbols: | arginine-tRNA-protein transferase, putative / arginyltransferase, putative / arginyl-tRNA-protein transferase, putative | chr3:3518671-3521098 REVERSE affx|C37_10881;	5.66969	5.67204	5.17633	5.6782	5.87418	6.18935	6.69958	6.37957	6.31642
	Cit.20340.1.S1_at	29.1.6	protein.aa activation.lysine-tRNA ligase	weakly similar to ( 156)AT3G11710| Symbols: | lysyl-tRNA synthetase, putative / lysine--tRNA ligase, putative | chr3:3702365-3705619 REVERSEweakly similar to ( 162)SYK_ORYSA affx|C37_38467;	5.69102	4.71434	5.17508	5.9121	4.7413	7.02261	7.85049	7.77944	6.79951
	Cit.8862.1.S1_at	29.1.6	protein.aa activation.lysine-tRNA ligase	weakly similar to ( 172)AT3G11710| Symbols: | lysyl-tRNA synthetase, putative / lysine--tRNA ligase, putative | chr3:3702365-3705619 REVERSEweakly similar to ( 182)SYK_ORYSA affx|C37_12114;	6.13458	5.42196	5.96931	6.35893	5.6845	7.69696	8.47426	8.37122	7.2657
	Cit.19665.1.S1_s_at	29.2.1.1.3.2.28	protein.synthesis.ribosomal protein.prokaryotic.unknown organellar.50S subunit.L28	weakly similar to ( 108)AT4G31460| Symbols: | ribosomal protein L28 family protein | chr4:15259779-15260853 REVERSE affx|C37_28524;	7.26194	7.52401	6.892	7.51318	7.16473	7.75005	8.11242	7.92529	7.57988
	Cit.30748.1.S1_at	29.2.1.2.1.515	protein.synthesis.ribosomal protein.eukaryotic.40S subunit.S15A	weakly similar to ( 125)AT4G29430| Symbols: RPS15AE | RPS15AE (ribosomal protein S15A E); structural constituent of ribosome | chr4:14472446-14473389 FORWARD affx|C37_17399;	5.58168	5.51139	5.72469	6.1325	6.08509	6.36826	6.90103	6.48976	6.06671
	Cit.9182.1.S1_s_at	29.2.1.2.2.13	protein.synthesis.ribosomal protein.eukaryotic.60S subunit.L13	moderately similar to ( 316)AT3G49010| Symbols: BBC1, RSU2 | ATBBC1 (breast basic conserved 1) | chr3:18177956-18179032 REVERSEmoderately similar to ( 310)RL132_BRANA affx|C37_12501;	9.96315	9.96062	9.666	10.2356	10.1745	10.4185	10.7329	10.4012	10.2511
	Cit.10948.1.S1_at	29.2.1.2.2.35	protein.synthesis.ribosomal protein.eukaryotic.60S subunit.L35	moderately similar to ( 216)AT5G02610| Symbols: | 60S ribosomal protein L35 (RPL35D) | chr5:587609-588545 FORWARDweakly similar to ( 120)RL35_WHEAT affx|C37_14678;	4.8958	4.93793	4.84922	4.50631	4.22517	4.86756	5.90302	5.52918	4.64024
	Cit.8304.1.S1_s_at	29.2.1.2.2.83	protein.synthesis.ribosomal protein.eukaryotic.60S subunit.P3	weakly similar to ( 107)AT4G25890| Symbols: | 60S acidic ribosomal protein P3 (RPP3A) | chr4:13159636-13160402 REVERSEvery weakly similar to (97.1)RLA3_MAIZE affx|C37_11396;	9.50285	9.52584	9.18642	9.76399	9.64552	10.0634	10.582	10.2132	9.75429
	Cit.17058.1.S1_s_at	29.2.3	protein.synthesis.initiation	moderately similar to ( 237)AT1G36730| Symbols: | eukaryotic translation initiation factor 5, putative / eIF-5, putative | chr1:13899918-13901237 REVERSEmoderately similar to ( 238)IF5_MAIZE affx|C37_02521;	6.71921	6.828	6.63446	7.28334	6.88657	7.70676	7.99249	7.88951	7.51376
	Cit.17863.1.S1_s_at	29.2.3	protein.synthesis.initiation	very weakly similar to ( 100)AT5G57870| Symbols: | eukaryotic translation initiation factor 4F, putative / eIF-4F, putative | chr5:23456981-23460659 FORWARDvery weakly similar to (97.8)IF41_WHEAT affx|C37_15390;	7.14981	7.6794	6.9576	7.75014	7.838	7.57124	7.98852	7.91914	7.90915
	Cit.6040.1.S1_at	29.2.3	protein.synthesis.initiation	moderately similar to ( 399)AT1G04170| Symbols: EIF2 GAMMA | EIF2 GAMMA (eukaryotic translation initiation factor 2 gamma subunit); translation factor, nucleic acid binding | chr1:1097422-1099701 FORWARD affx|C37_07755;	7.97048	8.18769	7.74034	8.30505	8.21386	8.64558	9.02668	8.79291	8.52038
	Cit.29627.1.S1_at	29.3.1	protein.targeting.nucleus	weakly similar to ( 142)AT5G53480| Symbols: | importin beta-2, putative | chr5:21731242-21733935 FORWARD affx|C37_05171;	7.16595	7.18194	6.81624	7.06565	7.52483	7.30136	7.90546	7.71834	7.72745
	Cit.11414.1.S1_at	29.3.2	protein.targeting.mitochondria	weakly similar to ( 148)AT2G29530| Symbols: TIM10 | TIM10 (Arabidopsis thaliana translocase inner membrane subunit 10) | chr2:12648103-12649320 REVERSE affx|C37_15263;	7.68662	7.88164	7.31343	7.86361	7.7859	8.05388	8.38635	8.33655	7.86359
	Cit.12639.1.S1_at	29.3.2	protein.targeting.mitochondria	moderately similar to ( 221)AT3G27080| Symbols: TOM20-3 | TOM20-3 (TRANSLOCASE OF OUTER MEMBRANE 20 KDA SUBUNIT 3); P-P-bond-hydrolysis-driven protein transmembrane transporter | chr3:9986449-9987797 REVERSEmoderately similar to ( 282)TOM20_SOLTU affx|C37_16796;	4.34055	4.19105	3.43524	3.96554	4.25396	4.8599	5.57102	5.36159	5.08656
	Cit.14783.1.S1_at	29.3.4.1	protein.targeting.secretory pathway.ER	moderately similar to ( 363)AT3G25160| Symbols: | ER lumen protein retaining receptor family protein | chr3:9160344-9162030 REVERSEweakly similar to ( 114)ERD2_PETHY affx|C37_19615;	5.06873	4.79744	5.25113	5.26012	4.79357	5.47112	6.35322	6.05398	5.32391
	Cit.10346.1.S1_at	29.3.4.3	protein.targeting.secretory pathway.vacuole	moderately similar to ( 435)AT3G52850| Symbols: VSR1, BP-80, ATELP, VSR-1, BP80, BP80B, ATELP1 | ATELP/ATELP1/BP-80/BP80/BP80B/VSR-1/VSR1 (ARABIDOPSIS THALIANA EPIDERMAL GROWTH FACTOR RECEPTOR-LIKE PROTEIN); amino-terminal vacuolar sorting propeptide binding | chr3:19598977-19602668 FORWARDmoderately similar to ( 406)VSR1_PEA affx|C37_13930;	9.45683	9.43244	8.5939	9.29958	9.44903	9.44232	10.1563	10.0947	10.0201
	Cit.30972.1.S1_s_at	29.3.4.3	protein.targeting.secretory pathway.vacuole	moderately similar to ( 414)AT1G77140| Symbols: ATVPS45, VPS45 | VPS45 (VACUOLAR PROTEIN SORTING 45); protein transporter | chr1:28989057-28992575 FORWARD affx|C37_19741;	4.7331	5.01499	4.36634	5.06263	5.05628	5.02984	5.43527	5.3023	5.39909
	Cit.37915.1.S1_at	29.3.4.3	protein.targeting.secretory pathway.vacuole	moderately similar to ( 275)AT2G17790| Symbols: | similar to unknown protein [Arabidopsis thaliana] (TAIR:AT3G51310.1); similar to binding [Arabidopsis thaliana] (TAIR:AT1G75850.1); similar to unnamed protein product [Vitis vinifera] (GB:CAO60958.1); similar to hypothetical protein OsI_013447 [Oryza sativa (indica cultivar-group)] (GB:EAY92214.1); similar to unnamed protein product [Vitis vinifer…	6.67021	6.92071	6.03048	6.88546	6.957	6.84041	7.45808	7.39141	7.39046
	Cit.15774.1.S1_at	29.3.4.99	protein.targeting.secretory pathway.unspecified	moderately similar to ( 338)AT1G52600| Symbols: | signal peptidase, putative | chr1:19594281-19596155 FORWARD affx|C37_21142;	9.07139	8.80992	8.70279	8.98288	8.89964	9.54571	9.7823	9.60187	9.34292
	Cit.33433.1.S1_s_at	29.3.4.99	protein.targeting.secretory pathway.unspecified	weakly similar to ( 183)AT3G62290| Symbols: ATARFA1E | ATARFA1E (ADP-RIBOSYLATION FACTOR A1E); GTP binding / phospholipase activator/ protein binding | chr3:23063262-23064520 FORWARDweakly similar to ( 181)ARF2_ORYSA affx|C37_25445;	10.7401	10.7352	10.4919	11.1294	10.9032	11.227	11.566	11.3167	11.0375
	Cit.15430.1.S1_at	29.4	protein.postranslational modification	moderately similar to ( 286)AT3G12620| Symbols: | protein phosphatase 2C family protein / PP2C family protein | chr3:4009517-4011000 REVERSE affx|C37_20605;	5.03491	5.32468	5.01859	5.64887	5.30264	6.09297	6.39059	6.08525	5.91687
	Cit.16543.1.S1_at	29.4	protein.postranslational modification	moderately similar to ( 392)AT2G40730| Symbols: | HEAT repeat-containing protein | chr2:16997161-17003150 REVERSE affx|C37_22479;	5.57363	5.85205	5.33369	5.59516	5.82972	6.25159	6.41302	6.46288	6.54027
	Cit.29847.1.S1_at	29.4	protein.postranslational modification	weakly similar to ( 135)AT4G31170| Symbols: | protein kinase family protein | chr4:15153505-15154852 REVERSE affx|C37_07865;	8.09417	8.30938	7.63323	8.48258	8.63618	8.40414	8.83982	8.81148	8.86136
	Cit.30822.1.S1_s_at	29.4	protein.postranslational modification	weakly similar to ( 169)AT1G03930| Symbols: CKL9ALPHA, CKL9BETA, ADK1 | ADK1 (DUAL SPECIFICITY KINASE 1); kinase | chr1:1005438-1008117 FORWARD affx|C37_18219;	7.75339	7.31707	6.9608	7.61787	7.8541	8.04485	8.45962	8.20281	8.25483
	Cit.31386.1.S1_at	29.4	protein.postranslational modification	moderately similar to ( 205)AT4G23660| Symbols: ATPPT1 | ATPPT1 (ARABIDOPSIS THALIANA POLYPRENYLTRANSFERASE 1) | chr4:12328096-12331369 REVERSE affx|C37_21989;	5.08924	4.84237	5.03706	5.31079	5.53856	5.53741	6.08178	5.84054	5.7522
	Cit.31720.1.S1_at	29.4	protein.postranslational modification	moderately similar to ( 224)AT3G01090| Symbols: SNRK1.1, AKIN10 | AKIN10 (ARABIDOPSIS SNF1 KINASE HOMOLOG 10) | chr3:31444-33984 REVERSEweakly similar to ( 187)RKIN1_SECCE affx|C37_23222;	7.33274	7.4537	6.82953	7.57031	7.80643	7.5392	8.05502	7.96113	7.96573
	Cit.34765.1.S1_at	29.4	protein.postranslational modification	weakly similar to ( 106)AT2G24765| Symbols: ARF3, ARL1, ATARL1 | ARF3/ARL1/ATARL1 (ADP-RIBOSYLATION FACTOR 3) | chr2:10569901-10571821 FORWARDvery weakly similar to (84.0)ARF_VIGUN affx|C37_27583;	5.4124	5.55222	4.90712	5.79055	5.60503	5.85906	6.39548	6.23161	5.95265
	Cit.36667.1.S1_at	29.4	protein.postranslational modification	moderately similar to ( 215)AT5G51290| Symbols: | ceramide kinase-related | chr5:20861478-20865383 REVERSE affx|C37_38311;	5.40501	5.5896	4.76488	5.4192	5.53475	5.80071	6.50062	6.18861	5.89769
	Cit.6657.1.S1_at	29.4	protein.postranslational modification	very weakly similar to (82.4)AT1G53050| Symbols: | protein kinase family protein | chr1:19776242-19779199 FORWARD affx|C37_08729;	6.2918	6.15951	5.34753	6.71484	6.44087	6.52865	7.02745	7.30246	6.80209
	Cit.37136.1.S1_s_at	29.4	protein.postranslational modification	very weakly similar to (92.0)AT1G05000| Symbols: | tyrosine specific protein phosphatase family protein | chr1:1425659-1428392 FORWARD affx|C37_42992;	5.74797	5.98908	5.21194	5.48884	5.47746	6.23025	6.65017	6.93486	5.98771
	Cit.4549.1.S1_s_at	29.4	protein.postranslational modification	moderately similar to ( 311)AT1G05000| Symbols: | tyrosine specific protein phosphatase family protein | chr1:1425659-1428392 FORWARD affx|C37_05769;	4.83379	5.13919	4.69967	4.9886	4.48346	5.27794	5.77119	6.38037	5.0652
	Cit.7415.1.S1_at	29.5	protein.degradation	moderately similar to ( 454)AT4G01320| Symbols: STE24, ATSTE24 | ATSTE24 | chr4:545905-549002 FORWARD affx|C37_10051;	8.83526	8.90191	8.4997	9.08366	9.00573	8.84537	9.71343	9.4528	9.2424
	Cit.30750.1.S1_s_at	29.5.11	protein.degradation.ubiquitin	moderately similar to ( 265)AT3G56740| Symbols: | ubiquitin-associated (UBA)/TS-N domain-containing protein | chr3:21026610-21028862 FORWARD affx|C37_17402;	8.11663	8.28575	7.77083	8.29226	8.2017	8.54604	8.79926	8.7342	8.67297
	Cit.30603.1.S1_s_at	29.5.11.20	protein.degradation.ubiquitin.proteasom	moderately similar to ( 343)AT1G53750| Symbols: RPT1A | RPT1A (regulatory particle triple-A 1A); ATPase | chr1:20069589-20071992 REVERSEmoderately similar to ( 351)PRS7_PRUPE affx|C37_14699;	6.99144	7.24943	6.56287	7.56452	7.33264	7.39548	7.87095	7.88647	7.88345
	Cit.30624.1.S1_s_at	29.5.11.20	protein.degradation.ubiquitin.proteasom	moderately similar to ( 426)AT5G23540| Symbols: | 26S proteasome regulatory subunit, putative | chr5:7938112-7939342 FORWARD affx|C37_15103;	8.47002	8.75951	8.43442	8.97155	8.7226	9.11308	9.57569	9.73492	9.22361
	Cit.36168.1.S1_s_at	29.5.11.20	protein.degradation.ubiquitin.proteasom	moderately similar to ( 312)AT4G24820| Symbols: | 26S proteasome regulatory subunit, putative (RPN7) | chr4:12790481-12792609 REVERSEmoderately similar to ( 301)PSMD6_ORYSA affx|C37_33290;	8.36462	8.22811	8.0929	8.63443	8.47648	8.98162	9.5107	9.23932	8.94103
	Cit.5876.1.S1_at	29.5.11.20	protein.degradation.ubiquitin.proteasom	moderately similar to ( 292)AT1G16470| Symbols: PAB1 | PAB1 (PROTEASOME SUBUNIT PAB1); peptidase | chr1:5623116-5625433 FORWARDmoderately similar to ( 286)PSA2_ORYSA affx|C37_07518;	10.1863	10.1192	9.98366	10.186	10.1734	10.54	10.9975	11.1756	10.8237
	Cit.9724.1.S1_at	29.5.11.20	protein.degradation.ubiquitin.proteasom	moderately similar to ( 206)AT5G38650| Symbols: | proteasome maturation factor UMP1 family protein | chr5:15488438-15489929 REVERSE affx|C37_13181;	6.71932	6.26343	6.72566	6.87132	6.55818	7.28641	8.05108	7.88092	7.14172
	Cit.16915.1.S1_at	29.5.11.3	protein.degradation.ubiquitin.E2	moderately similar to ( 300)AT1G64230| Symbols: UBC28 | UBC28; ubiquitin-protein ligase | chr1:23837455-23838883 FORWARDweakly similar to ( 143)UBC2_WHEAT affx|C37_00283;	7.62312	7.11147	7.65275	7.69809	7.63541	7.8688	8.71236	8.56506	8.04485
	Cit.28789.1.S1_at	29.5.11.4.2	protein.degradation.ubiquitin.E3.RING	weakly similar to ( 145)AT3G54780| Symbols: | zinc finger (C3HC4-type RING finger) family protein | chr3:20289963-20292407 FORWARD affx|C37_40921;	5.35362	5.33595	5.57437	5.21804	5.16417	6.23835	6.55145	6.23449	6.06176
	Cit.30510.1.S1_s_at	29.5.11.4.2	protein.degradation.ubiquitin.E3.RING	moderately similar to ( 256)AT5G14420| Symbols: RGLG2 | RGLG2 (RING DOMAIN LIGASE2) | chr5:4648358-4650566 REVERSE affx|C37_12667;	8.04924	7.51192	7.25057	8.37672	8.25295	8.20518	8.96888	8.56269	8.57899
	Cit.31209.1.S1_at	29.5.11.4.2	protein.degradation.ubiquitin.E3.RING	moderately similar to ( 430)AT1G03370| Symbols: | C2 domain-containing protein / GRAM domain-containing protein | chr1:827182-834996 FORWARD affx|C37_21323;	5.83804	6.00938	5.69671	6.14213	6.12518	6.57774	6.75508	6.60915	6.28818
	Cit.38162.1.S1_at	29.5.11.4.2	protein.degradation.ubiquitin.E3.RING	very weakly similar to (89.7)AT3G54790| Symbols: | armadillo/beta-catenin repeat family protein / U-box domain-containing protein | chr3:20292808-20295233 REVERSE affx|C37_44088;	3.99787	4.14844	3.47737	4.38561	4.39019	4.26012	4.67146	4.40263	4.61094
	Cit.26217.1.S1_at	29.5.11.4.2	protein.degradation.ubiquitin.E3.RING	weakly similar to ( 105)AT5G60710| Symbols: | zinc finger (C3HC4-type RING finger) family protein | chr5:24428179-24432075 REVERSE affx|C37_32850;	7.52571	7.40638	7.90765	7.87423	7.46492	8.58938	9.35762	9.00202	8.34164
	Cit.32099.1.S1_at	29.5.11.4.3.02	protein.degradation.ubiquitin.E3.SCF.FBOX	F-box family protein similar to F-box family protein [Arabidopsis thaliana] (TAIR:AT5G39460.1); similar to F-box family protein [Arabidopsis thaliana] (TAIR:AT5G39480.1); similar to Os08g0105100 [Oryza sativa (japonica cultivar-group)] (GB:NP_001060784.1); contains InterPro domain Cyclin-like F-box; (InterPro:IPR001810)	7.00299	7.05567	6.32795	6.81459	6.94256	7.6828	7.98258	7.74358	7.51399
	Cit.22036.1.S1_at	29.5.11.4.3.02	protein.degradation.ubiquitin.E3.SCF.FBOX	F-box family protein similar to F-box family protein [Arabidopsis thaliana] (TAIR:AT1G23770.1); similar to Helix-loop-helix DNA-binding domain containing protein, expressed [Oryza sativa (japonica cultivar-group)] (GB:ABF94799.1); contains InterPro domain Cyclin-like F-box; (InterPro:IPR001810)	6.9018	6.32136	5.89127	7.34545	6.74839	7.82397	8.17244	7.68639	7.32515
	Cit.31401.1.S1_at	29.5.11.4.3.2	protein.degradation.ubiquitin.E3.SCF.FBOX	weakly similar to ( 124)AT2G47900| Symbols: AtTLP3 | AtTLP3 (TUBBY LIKE PROTEIN 3); phosphoric diester hydrolase/ transcription factor | chr2:19618266-19619836 REVERSE affx|C37_22089;	6.63002	7.10285	6.44624	7.01529	7.29212	7.22667	7.58408	7.35218	7.3779
	Cit.36907.1.S1_at	29.5.11.4.3.2	protein.degradation.ubiquitin.E3.SCF.FBOX	moderately similar to ( 215)AT1G22040| Symbols: | kelch repeat-containing F-box family protein | chr1:7768359-7769786 FORWARD affx|C37_40508;	6.51102	6.63516	5.87045	6.7107	6.61622	7.06789	7.37187	7.56635	7.07228
	Cit.6128.1.S1_at	29.5.11.4.3.2	protein.degradation.ubiquitin.E3.SCF.FBOX	weakly similar to ( 181)AT2G02870| Symbols: | kelch repeat-containing F-box family protein | chr2:838377-839780 FORWARD affx|C37_07888;	6.99555	6.70047	6.26281	7.06863	6.90743	7.48832	7.66023	7.56754	7.31878
	Cit.22296.1.S1_s_at	29.5.11.4.3.2	protein.degradation.ubiquitin.E3.SCF.FBOX	weakly similar to ( 182)AT2G02870| Symbols: | kelch repeat-containing F-box family protein | chr2:838377-839780 FORWARD affx|C37_31004;	8.82717	8.48259	8.2216	9.06357	8.93188	9.56283	9.54132	9.57138	9.13316
	Cit.35594.1.S1_at	29.5.11.4.3.2	protein.degradation.ubiquitin.E3.SCF.FBOX	weakly similar to ( 120)AT3G07870| Symbols: | F-box family protein | chr3:2510877-2512130 FORWARD affx|C37_29020;	7.15883	6.00982	5.82183	7.3928	6.65929	7.88171	8.54438	7.95232	7.80336
	Cit.18516.1.S1_at	29.5.11.5	protein.degradation.ubiquitin.ubiquitin protease	weakly similar to ( 125)AT5G46750| Symbols: AGD8 | AGD8 (ARF-GAP DOMAIN 8); DNA binding | chr5:18987177-18989044 REVERSE affx|C37_24427;	4.73581	4.86183	5.17074	5.68089	5.30772	5.98636	6.81893	6.33783	5.61542
	Cit.28011.1.S1_x_at	29.5.3	protein.degradation.cysteine protease	weakly similar to ( 112)AT5G47550| Symbols: | cysteine protease inhibitor, putative / cystatin, putative | chr5:19303822-19304190 REVERSEweakly similar to ( 110)CYTM_SOLTU affx|C37_37628;	2.82455	2.72983	2.53071	2.63937	2.55592	2.62706	4.26364	3.56941	3.06261
	Cit.30421.1.S1_s_at	29.5.3	protein.degradation.cysteine protease	weakly similar to ( 117)AT5G47550| Symbols: | cysteine protease inhibitor, putative / cystatin, putative | chr5:19303822-19304190 REVERSEvery weakly similar to (89.4)CYT1_ORYSA affx|C37_11226;	3.11636	2.91639	3.00012	2.89707	2.82475	2.87339	4.90942	4.59812	3.23888
	Cit.8163.1.S1_x_at	29.5.3	protein.degradation.cysteine protease	weakly similar to ( 107)AT5G47550| Symbols: | cysteine protease inhibitor, putative / cystatin, putative | chr5:19303822-19304190 REVERSEweakly similar to ( 169)CYTM_SOLTU affx|C37_11198;	3.85593	3.82492	3.54316	3.79446	3.59883	3.47971	6.40234	5.44491	4.6539
	Cit.26955.1.S1_at	29.5.5	protein.degradation.serine protease	weakly similar to ( 131)AT5G51070| Symbols: CLPD, ERD1 | ERD1 (EARLY RESPONSIVE TO DEHYDRATION 1); ATP binding / ATPase | chr5:20781705-20785707 FORWARDvery weakly similar to (90.9)CLPC_PEA affx|C37_34880;	4.9437	4.79529	4.42156	4.87555	5.27177	5.07524	5.57494	5.18585	5.3601
	Cit.7476.1.S1_at	29.5.5	protein.degradation.serine protease	moderately similar to ( 237)AT5G53350| Symbols: CLPX | CLPX (Clp protease regulatory subunit X); ATPase | chr5:21661286-21664729 FORWARD affx|C37_10150;	5.96635	5.90326	5.6613	6.04399	6.25656	6.04139	6.77846	6.5247	6.7861
	Cit.9143.1.S1_s_at	29.5.5	protein.degradation.serine protease	weakly similar to ( 194)AT5G50920| Symbols: ATHSP93-V, HSP93-V, CLPC, DCA1, CLPC1 | CLPC (HEAT SHOCK PROTEIN 93-V); ATP binding / ATPase | chr5:20732936-20737026 REVERSEweakly similar to ( 199)CLPC_PEA affx|C37_12455;	11.0201	11.167	10.6783	10.9691	11.1753	11.4709	11.7346	11.5179	11.3892
	Cit.12261.1.S1_s_at	29.5.5	protein.degradation.serine protease	weakly similar to ( 169)AT3G10450| Symbols: SCPL7 | SCPL7; serine carboxypeptidase | chr3:3249775-3252325 FORWARDweakly similar to ( 126)CBP1_ORYSA affx|C37_16331;	4.16735	5.03667	4.11308	5.50751	4.37209	5.48036	5.75506	5.6691	5.47114
	Cit.29927.1.S1_at	29.6	protein.folding	moderately similar to ( 422)AT5G16070| Symbols: | chaperonin, putative | chr5:5247552-5251053 REVERSEweakly similar to ( 124)TCPE1_AVESA affx|C37_08463;	7.89977	8.29154	7.60716	8.47459	8.59365	8.55869	9.18705	9.16523	8.96213
	Cit.39256.1.S1_at	29.7	protein.glycosylation	moderately similar to ( 289)AT2G01720| Symbols: | ribophorin I family protein | chr2:317192-320015 REVERSE affx|C37_45536;	7.86375	7.88256	7.41169	7.56677	7.77346	8.17898	8.85576	8.32192	8.1192
	Cit.3246.1.S1_s_at	29.8	protein.assembly and cofactor ligation	moderately similar to ( 226)AT3G10670| Symbols: ATNAP7 | ATNAP7 (Arabidopsis thaliana non-intrinsic ABC protein 7) | chr3:3335330-3337309 REVERSE affx|C37_04106;	8.26311	8.02826	7.93766	8.34348	8.39103	8.6106	9.11798	9.30042	9.04464
	Cit.29778.1.S1_s_at	3.2.4	minor CHO metabolism.trehalose.trehalase	weakly similar to ( 169)AT4G24040| Symbols: ATTRE1, TRE1 | ATTRE1/TRE1 (TREHALASE 1); alpha,alpha-trehalase/ trehalase | chr4:12488252-12491070 FORWARD affx|C37_07148;	7.48968	7.33459	6.9273	7.70523	7.68535	7.66791	8.34773	8.52173	8.3338
	Cit.15555.1.S1_at	3.4.4	minor CHO metabolism.myo-inositol.myo inositol oxygenases	moderately similar to ( 346)AT1G14520| Symbols: MIOX1 | MIOX1 (MYO-INISITOL OXYGENASE); oxidoreductase | chr1:4968371-4969949 REVERSEmoderately similar to ( 324)MIOX_ORYSA affx|C37_20811;	4.21836	4.12827	4.10952	4.50343	4.60264	4.11902	6.03135	4.5521	5.32573
	Cit.36978.1.S1_at	3.5	minor CHO metabolism.others	moderately similar to ( 233)AT5G11980| Symbols: | conserved oligomeric Golgi complex component-related / COG complex component-related | chr5:3868810-3872147 REVERSE affx|C37_40951;	5.13058	5.06379	4.94367	5.49724	5.37681	5.63373	6.30477	6.36068	5.93711
	Cit.25133.1.S1_at	3.5	minor CHO metabolism.others	weakly similar to ( 184)AT4G27600| Symbols: | pfkB-type carbohydrate kinase family protein | chr4:13782759-13785011 REVERSE affx|C37_27566;	7.14706	6.49877	6.65724	7.13606	6.76521	7.74163	8.20827	7.90455	7.34732
	Cit.18190.1.S1_at	30.1	signalling.in sugar and nutrient physiology	weakly similar to ( 138)AT1G05200| Symbols: GLR3.4, GLUR3, ATGLR3.4 | ATGLR3.4 (Arabidopsis thaliana glutamate receptor 3.4) | chr1:1505641-1509001 FORWARDvery weakly similar to (93.2)GLR31_ORYSA affx|C37_21133;	7.59092	7.97981	7.89694	7.28209	7.54363	7.90817	8.50645	8.34607	7.78123
	Cit.25070.1.S1_at	30.1	signalling.in sugar and nutrient physiology	weakly similar to ( 172)AT1G42540| Symbols: GLR3.3, ATGLR3.3 | ATGLR3.3 (Arabidopsis thaliana glutamate receptor 3.3) | chr1:15975929-15979143 FORWARDweakly similar to ( 165)GLR31_ORYSA affx|C37_26856;	5.57199	5.64889	4.93814	6.05874	6.04193	5.71066	6.36746	6.33827	6.22075
	Cit.30987.1.S1_at	30.1	signalling.in sugar and nutrient physiology	weakly similar to ( 187)AT3G51480| Symbols: GLR3.6, ATGLR3.6 | ATGLR3.6 (Arabidopsis thaliana glutamate receptor 3.6) | chr3:19112235-19115660 FORWARDweakly similar to ( 145)GLR31_ORYSA affx|C37_19905;	9.04882	8.64373	8.09056	8.76477	8.70807	9.46397	10.1713	9.65207	9.05551
	Cit.13754.1.S1_s_at	30.2.11	signalling.receptor kinases.leucine rich repeat XI	highly similar to ( 521)AT5G61240| Symbols: | protein binding | chr5:24646711-24649184 FORWARDweakly similar to ( 119)RPK1_IPONI affx|C37_18202;	7.37715	7.31528	6.80823	7.2642	7.15484	7.93471	8.0364	7.90971	7.50018
	Cit.31191.1.S1_at	30.2.12	signalling.receptor kinases.leucine rich repeat XII	weakly similar to ( 119)AT3G47110| Symbols: | leucine-rich repeat transmembrane protein kinase, putative | chr3:17358088-17361281 REVERSE affx|C37_21258;	5.64881	5.64739	4.60028	5.65333	6.53993	5.90958	6.55561	6.28293	6.9421
	Cit.16513.1.S1_at	30.2.16	signalling.receptor kinases.Catharanthus roseus-like RLK1	weakly similar to ( 128)AT2G23200| Symbols: | protein kinase family protein | chr2:9886431-9888935 FORWARD affx|C37_22441;	6.35338	6.55304	6.28145	5.6328	5.89439	7.03545	7.09893	7.3013	6.58923
	Cit.33964.1.S1_at	30.2.19	signalling.receptor kinases.legume-lectin	weakly similar to ( 151)AT5G65600| Symbols: | legume lectin family protein / protein kinase family protein | chr5:26233352-26235379 REVERSEweakly similar to ( 142)LEC_PEA affx|C37_26459;	3.71548	3.51893	3.17602	3.97882	3.86425	4.99917	4.96018	5.24012	4.36814
	Cit.4935.1.S1_at	30.2.2	signalling.receptor kinases.leucine rich repeat II	moderately similar to ( 288)AT4G33430| Symbols: RKS10, SERK3, ELG, BAK1 | BAK1 (BRI1-ASSOCIATED RECEPTOR KINASE); kinase | chr4:16086657-16090291 REVERSEvery weakly similar to (97.1)RPK1_IPONI affx|C37_06261;	7.41822	7.73117	7.12986	7.9148	7.95021	8.10224	8.34842	8.47523	8.46672
	Cit.30988.1.S1_at	30.2.21	signalling.receptor kinases.lysine motif	very weakly similar to (88.2)AT2G23770| Symbols: | protein kinase family protein / peptidoglycan-binding LysM domain-containing protein | chr2:10127322-10129160 REVERSE affx|C37_19907;	6.98275	6.92215	5.94171	7.32646	7.24385	7.3302	7.75126	7.9547	7.78442
	Cit.32566.1.S1_at	30.2.24	signalling.receptor kinases.S-locus glycoprotein like	carbohydrate binding / kinase similar to B120, protein kinase/ sugar binding [Arabidopsis thaliana] (TAIR:AT4G21390.1); similar to S-locus lectin protein kinase family protein [Arabidopsis thaliana] (TAIR:AT1G11330.1); similar to S-locus lectin protein kinase family protein [Arabidopsis thaliana] (TAIR:AT1G11350.1); similar to Protein kinase; S-locus glycoprotein; Curculin-like (mannose-binding) …	3.73888	3.69152	3.41518	3.91235	3.87831	5.03407	5.06967	5.25844	4.6355
	Cit.39931.1.S1_at	30.2.99	signalling.receptor kinases.misc	weakly similar to ( 125)AT3G22060| Symbols: | receptor protein kinase-related | chr3:7771072-7772144 FORWARD affx|C37_46675;	3.79364	3.58867	3.57192	3.9735	3.94509	4.91705	4.42146	5.08387	4.42737
	Cit.15013.1.S1_at	30.3	signalling.calcium	moderately similar to ( 362)AT1G27770| Symbols: PEA1, ACA1 | ACA1 (autoinhibited Ca2+ -ATPase 1); calmodulin binding | chr1:9671899-9675997 REVERSEmoderately similar to ( 338)ACA1_ORYSA affx|C37_19942;	5.23396	5.96843	5.44478	5.84181	6.19642	6.16602	6.51391	6.56645	6.14854
	Cit.15535.1.S1_at	30.3	signalling.calcium	weakly similar to ( 103)AT3G59820| Symbols: | calcium-binding mitochondrial protein-related | chr3:22109266-22112736 REVERSE affx|C37_20776;	5.0255	5.91529	5.19956	5.90178	6.02133	6.11072	6.66239	6.42819	6.11765
	Cit.16011.1.S1_at	30.3	signalling.calcium	weakly similar to ( 152)AT4G28600| Symbols: NPGR2 | NPGR2 (NO POLLEN GERMINATION RELATED 2); calmodulin binding | chr4:14130052-14132605 FORWARD affx|C37_21597;	5.00662	5.0917	4.65515	5.61414	5.59673	5.48817	5.75581	5.66956	5.4375
	Cit.31372.1.S1_at	30.3	signalling.calcium	moderately similar to ( 342)AT5G04870| Symbols: AK1, ATCPK1, CPK1 | CPK1 (calcium-dependent protein kinase isoform AK1); calmodulin-dependent protein kinase/ kinase | chr5:1417016-1419878 REVERSEmoderately similar to ( 239)CDPK3_ORYSA affx|C37_21926;	7.0254	7.01107	6.27988	6.72813	7.13569	6.96262	7.45848	7.31563	7.23926
	Cit.37650.1.S1_at	30.3	signalling.calcium	moderately similar to ( 308)AT2G18750| Symbols: | calmodulin-binding protein | chr2:8132909-8135445 FORWARD affx|C37_43556;	6.39124	6.86639	6.2081	6.5512	7.11663	7.04858	7.25472	7.29274	7.58187
	Cit.17452.1.S1_at	30.3	signalling.calcium	weakly similar to ( 136)AT3G16490| Symbols: IQD26 | IQD26 (IQ-domain 26); calmodulin binding | chr3:5603968-5605495 REVERSE affx|C37_09229;	5.04074	5.08837	4.48198	4.67161	4.16343	5.7683	6.5447	6.80072	5.71113
	Cit.36982.1.S1_at	30.3	signalling.calcium	weakly similar to ( 180)AT2G27480| Symbols: | calcium ion binding | chr2:11753889-11754963 FORWARD affx|C37_40997;	6.74637	6.45752	6.77277	7.23615	6.98824	7.64176	7.61299	7.49321	7.38725
	Cit.10664.1.S1_at	30.5	signalling.G-proteins	weakly similar to ( 175)AT4G29950| Symbols: | microtubule-associated protein | chr4:14658094-14660376 FORWARDvery weakly similar to (89.0)TOM7A_SOLTU affx|C37_14335;	9.50281	9.46082	9.12628	9.44137	9.32447	10.147	10.5395	10.2088	9.83021
	Cit.5640.1.S1_s_at	30.5	signalling.G-proteins	weakly similar to ( 130)AT5G41940| Symbols: | RabGAP/TBC domain-containing protein | chr5:16799267-16802679 FORWARD affx|C37_07203;	5.73281	6.04016	5.66762	6.11768	6.04029	6.44453	6.77014	6.84336	6.53748
	Cit.10190.1.S1_at	31.1	cell.organisation	highly similar to ( 744)AT3G53750| Symbols: ACT3 | ACT3 (ACTIN 3); structural constituent of cytoskeleton | chr3:19926902-19928349 FORWARDhighly similar to ( 748)ACT_GOSHI affx|C37_13731;	7.27121	7.12398	7.25678	7.5542	7.14175	7.71659	8.29233	8.04047	7.56154
	Cit.29815.1.S1_s_at	31.1	cell.organisation	moderately similar to ( 270)AT1G13180| Symbols: ARP3, ATARP3, DIS1 | DIS1 (DISTORTED TRICHOMES 1); structural constituent of cytoskeleton | chr1:4495391-4498201 FORWARDvery weakly similar to (89.0)ACT3_ORYSA affx|C37_07565;	4.67692	5.07725	4.24612	5.21493	5.32806	5.44975	5.88031	6.10315	5.65817
	Cit.35955.1.S1_at	31.1	cell.organisation	weakly similar to ( 194)AT1G09155| Symbols: ATPP2-B15 | ATPP2-B15 (Phloem protein 2-B15); carbohydrate binding | chr1:2949833-2950844 REVERSE affx|C37_31387;	2.77291	3.01036	2.90542	3.05638	2.84042	3.72217	5.46374	5.60448	3.191
	Cit.7431.1.S1_at	31.1	cell.organisation	weakly similar to ( 122)AT1G10340| Symbols: | ankyrin repeat family protein | chr1:3390477-3392483 REVERSE affx|C37_10078;	4.24276	4.14727	3.62217	4.11221	3.84576	4.99133	5.10975	5.26192	4.36593
	Cit.21068.1.S1_at	31.1	cell.organisation	weakly similar to ( 115)AT2G31820| Symbols: | ankyrin repeat family protein | chr2:13537427-13539639 FORWARD affx|C37_46080;	5.23077	5.88752	4.72826	5.62466	6.08728	7.13738	7.71456	7.28303	6.91334
	Cit.7513.1.S1_at	31.2	cell.division	highly similar to ( 504)AT2G27170| Symbols: SMC3, TTN7 | TTN7 (TITAN7) | chr2:11616397-11624142 REVERSE affx|C37_10210;	4.94778	5.39544	4.64755	5.26682	5.80695	5.2639	6.48441	6.32291	6.7837
	Cit.29628.1.S1_s_at	31.3.1	cell.cycle.peptidylprolyl isomerase	moderately similar to ( 312)AT1G26940| Symbols: | peptidyl-prolyl cis-trans isomerase cyclophilin-type family protein | chr1:9343180-9344949 FORWARD affx|C37_05208;	7.06544	6.89534	6.65444	7.25383	7.11983	7.46698	8.09	8.1178	7.53816
	Cit.4111.1.S1_at	31.3.1	cell.cycle.peptidylprolyl isomerase	moderately similar to ( 347)AT1G26940| Symbols: | peptidyl-prolyl cis-trans isomerase cyclophilin-type family protein | chr1:9343180-9344949 FORWARD affx|C37_05207;	6.96128	6.74406	6.77031	6.99273	6.815	7.04655	7.77488	7.83599	7.21708
	Cit.17405.1.S1_s_at	31.4	cell.vesicle transport	moderately similar to ( 263)AT5G52340| Symbols: ATEXO70A2 | ATEXO70A2 (exocyst subunit EXO70 family protein A2); protein binding | chr5:21268028-21271165 FORWARD affx|C37_08564;	7.04216	7.08488	6.44829	7.26121	7.28961	7.56382	7.97419	7.87487	7.57465
	Cit.29945.1.S1_s_at	31.4	cell.vesicle transport	weakly similar to ( 170)AT2G46180| Symbols: GC4 | GC4 (GOLGIN CANDIDATE 4) | chr2:18974555-18978333 REVERSE affx|C37_08578;	4.6517	5.02887	4.5862	5.08255	5.19548	5.20441	5.82398	5.76686	5.66974
	Cit.30341.1.S1_at	31.4	cell.vesicle transport	moderately similar to ( 310)AT5G05010| Symbols: | clathrin adaptor complexes medium subunit-related | chr5:1477138-1479873 FORWARDmoderately similar to ( 308)COPD_ORYSA affx|C37_10557;	7.36341	7.62443	7.11158	7.62125	7.95849	8.17144	8.70425	8.35322	8.09901
	Cit.35590.1.S1_at	31.4	cell.vesicle transport	weakly similar to ( 173)AT4G08180| Symbols: | oxysterol-binding family protein | chr4:5169724-5173357 FORWARD affx|C37_29016;	6.6355	6.05626	5.84416	6.94419	6.8164	6.48681	6.98806	7.22876	6.98465
	Cit.37265.1.S1_at	31.4	cell.vesicle transport	weakly similar to ( 127)AT2G35190| Symbols: ATNPSN11, NSPN11, NPSN11 | NPSN11 (NOVEL PLANT SNARE 11); protein transporter | chr2:14838166-14840058 FORWARD affx|C37_43142;	4.13819	4.06109	3.3751	3.90791	3.78193	4.38085	4.53402	4.788	4.43788
	Cit.25561.1.S1_x_at	33.99	development.unspecified	weakly similar to ( 107)AT1G28330| Symbols: DRM1 | DRM1 (DORMANCY-ASSOCIATED PROTEIN 1) | chr1:9934487-9935203 REVERSEvery weakly similar to (94.0)12KD_FRAAN affx|C37_30917;	2.93067	3.07688	2.75618	3.38642	2.88385	3.5986	3.78335	3.91638	3.69633
	Cit.26748.1.S1_s_at	33.99	development.unspecified	moderately similar to ( 261)AT1G80490| Symbols: TPR1 | TPR1 (TOPLESS-RELATED 1) | chr1:30265986-30271338 REVERSE affx|C37_34384;	7.40119	7.45566	7.12865	7.35429	7.91575	8.08516	8.32025	7.90184	7.92696
	Cit.29416.1.S1_at	33.99	development.unspecified	weakly similar to ( 168)AT5G14000| Symbols: ANAC084 | ANAC084 (Arabidopsis NAC domain containing protein 84); transcription factor | chr5:4518179-4519036 FORWARDweakly similar to ( 118)NAC71_ORYSA affx|C37_01896;	8.42842	8.19754	7.93302	8.01964	8.41411	8.5563	8.97466	8.61248	8.44616
	Cit.4657.1.S1_at	33.99	development.unspecified	moderately similar to ( 287)AT3G14770| Symbols: | nodulin MtN3 family protein | chr3:4957794-4959209 REVERSE affx|C37_05906;	3.02507	2.79545	2.96822	3.16697	2.95265	3.13667	4.50922	3.86313	3.2354
	Cit.14363.1.S1_at	33.99	development.unspecified	very weakly similar to (95.9)AT2G39210| Symbols: | nodulin family protein | chr2:16373365-16375309 REVERSE affx|C37_19030;	5.69318	6.0026	6.16185	6.4943	6.77511	7.45299	7.42046	7.07814	6.8992
	Cit.15796.1.S1_at	33.99	development.unspecified	weakly similar to ( 115)AT2G29060| Symbols: | scarecrow transcription factor family protein | chr2:12489068-12494018 FORWARD affx|C37_21179;	4.06343	4.09594	3.71135	4.46938	4.44264	5.2543	5.7335	5.16207	4.7075
	Cit.25589.1.S1_at	33.99	development.unspecified	weakly similar to ( 152)AT5G44730| Symbols: | haloacid dehalogenase-like hydrolase family protein | chr5:18062815-18063746 REVERSE affx|C37_31010;	3.96003	3.24513	3.25737	3.56217	3.31558	5.23164	4.94594	4.9639	4.84875
	Cit.34811.1.S1_at	33.99	development.unspecified	weakly similar to ( 163)AT4G34950| Symbols: | nodulin family protein | chr4:16642549-16644764 REVERSE affx|C37_27633;	4.24231	3.94056	3.68229	4.47841	4.22494	5.38615	6.53965	6.01672	5.47648
	Cit.31060.1.S1_at	34	transport	UDP-glucuronic acid/UDP-N-acetylgalactosamine transporter	6.99111	6.99362	6.36501	7.39617	7.11882	7.41593	7.98607	7.86809	7.47204
	Cit.39679.1.S1_at	34.11	transport.NDP-sugars at the ER	weakly similar to ( 108)AT4G23010| Symbols: ATUTR2, UTR2 | ATUTR2/UTR2 (UDP-GALACTOSE TRANSPORTER 2) | chr4:12060329-12062497 REVERSE affx|C37_46309;	3.39963	3.71008	3.49241	4.33526	4.15758	3.58853	4.63572	4.5408	4.53289
	Cit.3171.1.S1_x_at	34.13	transport.peptides and oligopeptides	moderately similar to ( 254)AT1G18880| Symbols: | proton-dependent oligopeptide transport (POT) family protein | chr1:6520791-6523232 FORWARD affx|C37_04005;	9.28333	8.90166	8.94486	9.03414	8.88972	10.227	10.7955	10.7372	10.3908
	Cit.36200.1.S1_at	34.13	transport.peptides and oligopeptides	weakly similar to ( 154)AT3G54140| Symbols: | proton-dependent oligopeptide transport (POT) family protein | chr3:20056863-20059132 REVERSE affx|C37_33680;	6.23852	5.91442	5.8852	6.21525	5.97509	7.61114	7.58204	7.55702	7.08105
	Cit.6837.1.S1_at	34.13	transport.peptides and oligopeptides	moderately similar to ( 360)AT5G62680| Symbols: | proton-dependent oligopeptide transport (POT) family protein | chr5:25182656-25185048 REVERSE affx|C37_09019;	8.90506	8.58425	8.06537	8.93957	8.9487	10.1097	11.0305	11.0397	10.5819
	Cit.4986.1.S1_at	34.15	transport.potassium	highly similar to ( 728)AT2G35060| Symbols: KUP11 | KUP11 (K+ uptake permease 11); potassium ion transmembrane transporter | chr2:14782263-14785263 REVERSEhighly similar to ( 704)HAK11_ORYSA affx|C37_06327;	8.83788	9.25341	8.93509	9.0444	9.33197	9.34336	10.0133	9.54615	9.35997
	Cit.32657.1.S1_at	34.15	transport.potassium	weakly similar to ( 177)AT1G31120| Symbols: KUP10 | KUP10 (K+ transporter 10); potassium ion transmembrane transporter | chr1:11104356-11107342 REVERSEmoderately similar to ( 311)HAK17_ORYSA affx|C37_24336;	5.76798	5.52229	5.57373	6.02744	6.00264	6.63551	7.36353	6.96464	6.30149
	Cit.14707.1.S1_at	34.16	transport.ABC transporters and multidrug resistance systems	moderately similar to ( 454)AT1G15520| Symbols: PDR12, ATPDR12 | ATPDR12/PDR12 (PLEIOTROPIC DRUG RESISTANCE 12); ATPase, coupled to transmembrane movement of substances | chr1:5331988-5338170 REVERSEmoderately similar to ( 475)PDR1_TOBAC affx|C37_19497;	8.33267	9.02051	8.09102	8.87149	9.27101	9.57315	9.74935	9.70348	9.63326
	Cit.15975.1.S1_at	34.16	transport.ABC transporters and multidrug resistance systems	moderately similar to ( 374)AT2G34660| Symbols: EST4, MRP2, ATMRP2 | ATMRP2 (MULTIDRUG RESISTANCE-ASSOCIATED PROTEIN 2); ATPase, coupled to transmembrane movement of substances | chr2:14610346-14619466 FORWARD affx|C37_21528;	7.89674	8.01499	7.96703	8.03224	8.37928	8.83281	9.40888	8.87761	8.68657
	Cit.6812.1.S1_at	34.16	transport.ABC transporters and multidrug resistance systems	very weakly similar to (99.8)AT1G15520| Symbols: PDR12, ATPDR12 | ATPDR12/PDR12 (PLEIOTROPIC DRUG RESISTANCE 12); ATPase, coupled to transmembrane movement of substances | chr1:5331988-5338170 REVERSEweakly similar to ( 111)PDR1_TOBAC affx|C37_08980;	5.51304	6.04717	5.27716	5.82865	5.79506	6.54865	6.82726	6.79173	6.81607
	Cit.25106.1.S1_at	34.16	transport.ABC transporters and multidrug resistance systems	moderately similar to ( 217)AT2G34660| Symbols: EST4, MRP2, ATMRP2 | ATMRP2 (MULTIDRUG RESISTANCE-ASSOCIATED PROTEIN 2); ATPase, coupled to transmembrane movement of substances | chr2:14610346-14619466 FORWARD affx|C37_27146;	4.21906	4.60143	4.14216	4.64441	4.98055	5.43856	6.3003	5.93995	5.85001
	Cit.36245.1.S1_at	34.16	transport.ABC transporters and multidrug resistance systems	moderately similar to ( 260)AT2G47000| Symbols: PGP4, MDR4 | MDR4/PGP4 (P-GLYCOPROTEIN4); ATPase, coupled to transmembrane movement of substances / xenobiotic-transporting ATPase | chr2:19317077-19321819 REVERSEweakly similar to ( 101)MDR_ORYSA affx|C37_34027;	4.12327	4.47772	3.68199	4.20439	4.73782	4.21397	5.17594	5.22996	5.10049
	Cit.34909.1.S1_at	34.18.1	transport.unspecified anions.arsenite-transporting ATPase	weakly similar to ( 176)AT1G01910| Symbols: | anion-transporting ATPase, putative | chr1:313595-315644 REVERSE affx|C37_27732;	8.21759	8.0577	7.9597	8.47829	8.22029	8.56402	9.09336	8.84263	8.6551
	Cit.29534.1.S1_s_at	34.19.4	transport.Major Intrinsic Proteins.SIP	weakly similar to ( 165)AT3G04090| Symbols: SIP1;1, SIP1A | SIP1;1 (SMALL AND BASIC INTRINSIC PROTEIN 1A) | chr3:1072347-1074038 REVERSE affx|C37_03872;	5.61522	5.66062	5.2617	5.03363	5.20961	6.5168	7.35643	6.79152	5.77632
	Cit.29822.1.S1_at	34.2	transporter.sugars	moderately similar to ( 276)AT1G77210| Symbols: | sugar transporter, putative | chr1:29013930-29015874 REVERSEweakly similar to ( 192)STA_RICCO affx|C37_07616;	7.06675	7.18729	6.69159	7.77926	7.71882	7.75581	8.51333	8.3228	8.15269
	Cit.10093.1.S1_at	34.2	transporter.sugars	moderately similar to ( 327)AT3G18830| Symbols: ATPLT5 | ATPLT5 (POLYOL TRANSPORTER 5); D-ribose transmembrane transporter/ D-xylose transmembrane transporter/ carbohydrate transmembrane transporter/ galactose transmembrane transporter/ glucose transmembrane transporter/ glycerol transmembrane transporter/ hydr | chr3:6489006-6491215 REVERSEweakly similar to ( 101)STC_RICCO affx|C37_13618;	5.90539	5.90587	5.79055	5.98704	6.41916	7.2555	7.43295	6.97978	6.82154
	Cit.39183.1.S1_at	34.2	transporter.sugars	moderately similar to ( 233)AT5G13750| Symbols: ZIFL1 | ZIFL1 (ZINC INDUCED FACILITATOR-LIKE 1); tetracycline:hydrogen antiporter/ transporter | chr5:4438321-4440832 FORWARD affx|C37_45429;	8.44413	7.65434	6.88696	8.28341	8.49779	9.00617	9.62819	9.18323	8.79369
	Cit.10092.1.S1_s_at	34.2	transporter.sugars	highly similar to ( 685)AT3G18830| Symbols: ATPLT5 | ATPLT5 (POLYOL TRANSPORTER 5); D-ribose transmembrane transporter/ D-xylose transmembrane transporter/ carbohydrate transmembrane transporter/ galactose transmembrane transporter/ glucose transmembrane transporter/ glycerol transmembrane transporter/ hydr | chr3:6489006-6491215 REVERSEweakly similar to ( 173)STA_RICCO affx|C37_13616;	10.5368	10.748	10.6861	10.7726	11.1128	11.8725	12.1007	11.8542	11.533
	Cit.30646.1.S1_s_at	34.2	transporter.sugars	moderately similar to ( 367)AT5G26340| Symbols: STP13, MSS1 | MSS1 (SUGAR TRANSPORT PROTEIN 13); carbohydrate transmembrane transporter/ hexose:hydrogen symporter/ high-affinity hydrogen:glucose symporter/ sugar:hydrogen ion symporter | chr5:9243854-9246997 REVERSEmoderately similar to ( 249)STA_RICCO affx|C37_15645;	7.5077	8.41151	7.61809	8.32941	8.48978	9.43353	9.7549	9.3713	8.91072
	Cit.39093.1.S1_s_at	34.2	transporter.sugars	moderately similar to ( 238)AT2G16120| Symbols: | mannitol transporter, putative | chr2:7003809-7005523 REVERSE affx|C37_45313;	8.5619	8.95391	8.44766	9.05038	9.61397	10.2968	10.7415	10.3919	9.99546
	Cit.34221.1.S1_at	34.2	transporter.sugars	weakly similar to ( 133)AT5G13740| Symbols: ZIF1 | ZIF1 (ZINC INDUCED FACILITATOR 1); carbohydrate transmembrane transporter/ sugar:hydrogen ion symporter | chr5:4432692-4436486 FORWARD affx|C37_26847;	6.34003	5.36878	5.26771	6.56398	5.87804	7.46094	7.99917	7.62406	6.94719
	Cit.39183.1.S1_s_at	34.2	transporter.sugars	moderately similar to ( 233)AT5G13750| Symbols: ZIFL1 | ZIFL1 (ZINC INDUCED FACILITATOR-LIKE 1); tetracycline:hydrogen antiporter/ transporter | chr5:4438321-4440832 FORWARD affx|C37_45429;	7.61545	6.84089	6.42113	7.89568	7.34871	8.65972	9.42113	9.04384	8.37296
	Cit.33343.1.S1_s_at	34.2	transport.sugars	ZIF1 (ZINC INDUCED FACILITATOR 1); carbohydrate transporter/ sugar porter similar to ZIFL1 (ZINC INDUCED FACILITATOR-LIKE 1), tetracycline:hydrogen antiporter/ transporter [Arabidopsis thaliana] (TAIR:AT5G13750.1); similar to transporter, putative, expressed [Oryza sativa (japonica cultivar-group)] (GB:ABG21874.1); contains InterPro domain Major facilitator superfamily; (InterPro:IPR007114); cont…	7.24158	6.10882	6.00836	7.26358	7.04699	7.68086	8.09375	7.76677	7.31823
	Cit.17004.1.S1_x_at	34.2.1	transporter.sugars.sucrose	highly similar to ( 612)AT1G22710| Symbols: SUT1, ATSUC2, SUC2 | SUC2 (SUCROSE-PROTON SYMPORTER 2); carbohydrate transmembrane transporter/ sucrose transmembrane transporter/ sucrose:hydrogen symporter/ sugar:hydrogen ion symporter | chr1:8030900-8032959 REVERSEhighly similar to ( 570)SUT_SPIOL affx|C37_01286;	4.13295	4.09357	3.88119	3.92731	4.43574	4.00601	5.07162	5.00623	4.45622
	Cit.32561.1.S1_at	34.21	transport.calcium	very weakly similar to (87.8)AT1G10130| Symbols: ATECA3, ECA3 | ECA3 (ENDOPLASMIC RETICULUM-TYPE CALCIUM-TRANSPORTING ATPASE 3); calcium-transporting ATPase/ calmodulin binding | chr1:3311141-3321943 FORWARD affx|C37_24221;	5.83209	5.78586	5.34583	6.01589	6.06126	5.94019	6.54866	6.40857	6.59521
	Cit.34449.1.S1_at	34.21	transport.calcium	moderately similar to ( 257)AT1G10130| Symbols: ATECA3, ECA3 | ECA3 (ENDOPLASMIC RETICULUM-TYPE CALCIUM-TRANSPORTING ATPASE 3); calcium-transporting ATPase/ calmodulin binding | chr1:3311141-3321943 FORWARD affx|C37_27207;	5.91893	5.85091	5.44332	6.21541	6.45147	6.10237	6.63067	6.49154	6.56769
	Cit.34741.1.S1_at	34.21	transport.calcium	weakly similar to ( 103)AT3G13320| Symbols: ATCAX2, CAX2 | CAX2 (CATION EXCHANGER 2); calcium:hydrogen antiporter | chr3:4315425-4318004 FORWARD affx|C37_27542;	5.95692	6.10064	5.58707	6.42347	6.50532	6.39962	6.64414	6.88237	6.63474
	Cit.13776.1.S1_at	34.3	transport.amino acids	moderately similar to ( 312)AT2G42005| Symbols: | amino acid transporter family protein | chr2:17538401-17539642 REVERSE affx|C37_18235;	7.65233	7.9527	7.59994	7.937	7.96404	8.6854	8.98054	8.72809	8.36499
	Cit.35616.1.S1_s_at	34.3	transport.amino acids	moderately similar to ( 250)AT4G38250| Symbols: | amino acid transporter family protein | chr4:17935527-17936837 FORWARD affx|C37_29057;	7.06053	7.4083	6.30821	7.68053	7.6177	8.34307	8.96632	8.47917	8.12863
	Cit.24812.1.S1_s_at	34.8	transport.metabolite transporters at the envelope membrane	moderately similar to ( 218)AT5G33320| Symbols: PPT, ARAPPT, CUE1 | CUE1 (CAB UNDEREXPRESSED 1); antiporter/ triose-phosphate transmembrane transporter | chr5:12606180-12608638 FORWARD affx|C37_42593;	7.55834	7.93468	7.82204	8.40032	8.35875	8.83424	9.34231	9.3185	8.86003
	Cit.35088.1.S1_s_at	34.8	transport.metabolite transporters at the envelope membrane	weakly similar to ( 157)AT1G61800| Symbols: GPT2 | GPT2 (glucose-6-phosphate/phosphate translocator 2); antiporter/ glucose-6-phosphate transmembrane transporter | chr1:22828192-22830124 FORWARD affx|C37_27996;	9.04891	9.01414	8.53293	9.52272	9.19062	9.49043	10.2612	10.4582	9.91243
	Cit.11950.1.S1_s_at	34.9	transport.metabolite transporters at the mitochondrial membrane	moderately similar to ( 494)AT3G54110| Symbols: UCP, PUMP1, ATUCP1, UCP1, ATPUMP1 | ATPUMP1; binding / oxidative phosphorylation uncoupler | chr3:20049868-20051974 FORWARDvery weakly similar to (80.5)ADT_CHLRE affx|C37_15930;	9.10234	9.08241	8.823	9.14883	8.84965	9.60333	10.2282	9.94056	9.31554
	Cit.2150.1.S1_s_at	34.9	transport.metabolite transporters at the mitochondrial membrane	weakly similar to ( 131)AT3G53940| Symbols: | mitochondrial substrate carrier family protein | chr3:19982236-19984542 REVERSE affx|C37_02708;	8.11106	8.40415	7.95555	8.29842	8.35851	8.66765	9.03775	8.80452	8.37198
	Cit.39990.1.S1_s_at	34.9	transport.metabolite transporters at the mitochondrial membrane	weakly similar to ( 192)AT5G14040| Symbols: | mitochondrial phosphate transporter | chr5:4531061-4532967 REVERSE affx|C37_46818;	8.71823	8.9639	8.74324	9.22823	9.25171	9.62582	10.1558	9.88641	9.37214
	Cit.30060.1.S1_at	34.98	transporter.membrane system unknown	moderately similar to ( 234)AT4G17550| Symbols: | transporter-related | chr4:9777951-9779751 REVERSE affx|C37_09209;	6.21722	6.1509	5.84175	6.85529	6.81269	6.42019	7.19868	6.98468	6.88204
	Cit.28147.1.S1_at	34.99	transport.misc	moderately similar to ( 285)AT3G26590| Symbols: | MATE efflux family protein | chr3:9763164-9766496 REVERSE affx|C37_38140;	6.37379	6.85684	6.85672	6.43977	6.60927	6.95763	7.31632	7.68828	7.28319
	Cit.30081.1.S1_at	34.99	transport.misc	very weakly similar to (96.7)AT3G03620| Symbols: | MATE efflux family protein | chr3:873911-876259 REVERSE affx|C37_09288;	8.04256	8.43136	8.25954	8.2242	8.35757	8.6254	8.85586	9.24109	8.52629
	Cit.31549.1.S1_at	34.99	transport.misc	weakly similar to ( 140)AT5G54860| Symbols: | integral membrane transporter family protein | chr5:22301947-22304251 FORWARD affx|C37_22945;	4.82751	4.80316	4.83426	4.42953	4.76871	5.47312	5.76979	5.54836	5.02814
	Cit.20463.1.S1_at	34.99	transport.misc	weakly similar to ( 139)AT1G11180| Symbols: | secretory carrier membrane protein (SCAMP) family protein | chr1:3745829-3748307 FORWARD affx|C37_42596;	4.78648	4.8684	4.55071	4.70664	5.46391	5.31998	5.78062	5.50321	5.29143
	Cit.29640.1.S1_s_at	34.99	transport.misc	moderately similar to ( 224)AT3G13050| Symbols: | transporter-related | chr3:4176873-4178875 FORWARD affx|C37_05372;	6.83759	7.22974	7.30883	7.71599	7.56453	7.73054	8.33408	8.27969	7.93989
	Cit.30436.1.S1_s_at	34.99	transport.misc	moderately similar to ( 385)AT2G21520| Symbols: | similar to SEC14 cytosolic factor, putative / phosphoglyceride transfer protein, putative [Arabidopsis thaliana] (TAIR:AT4G39170.1); similar to unnamed protein product [Vitis vinifera] (GB:CAO47586.1); similar to CM0216.430.nc [Lotus japonicus] (GB:BAF98225.1); similar to phosphatidylinositol transfer-like protein III [Lotus japonicus] (GB:AAK6324…	9.24634	9.59134	8.94439	9.61421	9.74793	9.59803	9.9618	9.98473	9.9575
	Cit.37379.1.S1_s_at	34.99	transport.misc	weakly similar to ( 138)AT1G25500| Symbols: | choline transporter-related | chr1:8955424-8957281 REVERSE affx|C37_43267;	4.7065	5.14477	4.95003	5.54204	5.60496	6.03619	6.11683	6.20342	5.58426
	Cit.6165.1.S1_at	34.99	transport.misc	moderately similar to ( 241)AT3G23560| Symbols: ALF5 | ALF5 (ABERRANT LATERAL ROOT FORMATION 5); antiporter/ transporter | chr3:8454368-8456595 REVERSE affx|C37_07942;	3.82837	3.75965	3.88204	4.06311	4.18393	4.65589	4.95191	4.83028	4.71365
	Cit.14567.1.S1_at	34.99	transport.misc	moderately similar to ( 337)AT1G01630| Symbols: | SEC14 cytosolic factor, putative / phosphoglyceride transfer protein, putative | chr1:229206-230675 FORWARD affx|C37_19307;	4.16442	3.68067	3.81949	3.32769	3.4606	4.64928	5.3883	5.26836	4.62464
	Cit.2058.1.S1_s_at	34.99	transport.misc	weakly similar to ( 161)AT5G17700| Symbols: | MATE efflux family protein | chr5:5831027-5833417 REVERSE affx|C37_02596;	9.8185	9.82625	10.2965	10.3499	10.1666	10.9086	11.4433	11.261	10.73
	Cit.6165.1.S1_s_at	34.99	transport.misc	moderately similar to ( 241)AT3G23560| Symbols: ALF5 | ALF5 (ABERRANT LATERAL ROOT FORMATION 5); antiporter/ transporter | chr3:8454368-8456595 REVERSE affx|C37_07942;	5.76944	5.90377	6.0026	6.29944	6.26129	6.92804	7.14089	7.11717	7.01192
	Cit.29455.1.S1_s_at	34.99	transport.misc	weakly similar to ( 126)AT5G17700| Symbols: | MATE efflux family protein | chr5:5831027-5833417 REVERSE affx|C37_02595;	8.3706	8.46028	8.46402	9.15972	8.99925	9.77613	10.2627	10.2278	9.56468
	Cit.26142.1.S1_s_at	34.99	transport.misc	moderately similar to ( 244)AT1G01630| Symbols: | SEC14 cytosolic factor, putative / phosphoglyceride transfer protein, putative | chr1:229206-230675 FORWARD affx|C37_32624;	6.19126	5.80209	5.08749	5.16342	4.88452	6.98123	7.33984	7.40225	6.88288
	Cit.12071.1.S1_s_at	4.14	glycolysis.PEPCase	nearly identical (1201)AT1G53310| Symbols: ATPPC1 | ATPPC1 (PHOSPHOENOLPYRUVATE CARBOXYLASE 1); phosphoenolpyruvate carboxylase | chr1:19887929-19891738 REVERSEnearly identical (1198)CAPP2_SORBI affx|C37_16083;	8.00765	8.03244	8.00704	7.99977	7.92972	8.65685	9.49393	9.01721	8.24647
	Cit.8105.1.S1_s_at	4.9	glycolysis.glyceraldehyde 3-phosphate dehydrogenase	highly similar to ( 588)AT3G04120| Symbols: GAPC-1, GAPC | GAPC (GLYCERALDEHYDE-3-PHOSPHATE DEHYDROGENASE C SUBUNIT); glyceraldehyde-3-phosphate dehydrogenase | chr3:1081084-1083138 FORWARDhighly similar to ( 582)G3PC_SINAL affx|C37_11112;	10.2089	10.256	10.0701	10.3855	10.1563	10.9763	11.2105	11.4752	10.9607
	Cit.30531.1.S1_s_at	5.2	fermentation.PDC	moderately similar to ( 313)AT4G33070| Symbols: | pyruvate decarboxylase, putative | chr4:15952522-15954679 REVERSEmoderately similar to ( 273)PDC1_ORYSA affx|C37_13039;	9.01695	8.5387	8.36132	8.81783	9.08004	10.407	9.6699	10.2519	10.1438
	Cit.1829.1.S1_at	7.1.3	OPP.oxidative PP.6-phosphogluconate dehydrogenase	highly similar to ( 839)AT3G02360| Symbols: | 6-phosphogluconate dehydrogenase family protein | chr3:482505-483965 FORWARD affx|C37_02313;	10.593	10.637	10.2049	10.7035	10.5799	11.2011	11.2814	11.2832	10.9415
	Cit.5014.1.S1_s_at	7.1.3	OPP.oxidative PP.6-phosphogluconate dehydrogenase	moderately similar to ( 405)AT3G02360| Symbols: | 6-phosphogluconate dehydrogenase family protein | chr3:482505-483965 FORWARD affx|C37_06363;	8.41825	8.10057	7.90719	8.43497	8.41988	8.75341	9.74027	9.6966	9.21698
	Cit.11093.1.S1_s_at	8.1.2	TCA / org. transformation.TCA.CS	moderately similar to ( 325)AT2G44350| Symbols: CSY4, ATCS | ATCS (CITRATE SYNTHASE 4); citrate (SI)-synthase | chr2:18323749-18327600 FORWARDmoderately similar to ( 328)CISY_DAUCA affx|C37_14861;	8.71655	8.71047	8.55013	8.90412	8.72346	9.4765	10.0262	9.76918	9.22865
	Cit.20853.1.S1_at	8.1.2	TCA / org. transformation.TCA.CS	weakly similar to ( 143)AT2G44350| Symbols: CSY4, ATCS | ATCS (CITRATE SYNTHASE 4); citrate (SI)-synthase | chr2:18323749-18327600 FORWARDweakly similar to ( 141)CISY_DAUCA affx|C37_45414;	5.6962	5.66579	5.18279	5.66703	5.40207	6.27301	6.74109	6.647	6.12645
	Cit.17153.1.S1_at	8.1.6	TCA / org. transformation.TCA.succinyl-CoA ligase	moderately similar to ( 414)AT2G20420| Symbols: | succinyl-CoA ligase (GDP-forming) beta-chain, mitochondrial, putative / succinyl-CoA synthetase, beta chain, putative / SCS-beta, putative | chr2:8812655-8814939 FORWARDmoderately similar to ( 406)SUCB_ORYSA affx|C37_04242;	5.56483	6.02982	5.44231	6.24857	6.41495	6.2933	6.81443	7.20814	7.03747
	Cit.17153.1.S1_s_at	8.1.6	TCA / org. transformation.TCA.succinyl-CoA ligase	moderately similar to ( 414)AT2G20420| Symbols: | succinyl-CoA ligase (GDP-forming) beta-chain, mitochondrial, putative / succinyl-CoA synthetase, beta chain, putative / SCS-beta, putative | chr2:8812655-8814939 FORWARDmoderately similar to ( 406)SUCB_ORYSA affx|C37_04242;	7.75358	7.98376	7.54276	8.06706	8.20085	8.44704	8.93413	9.00307	8.69256
	Cit.11635.1.S1_at	8.2.11	TCA / org. transformation.other organic acid transformaitons.atp-citrate lyase	highly similar to ( 541)AT5G49460| Symbols: ACLB-2 | ACLB-2 (ATP-citrate lyase B-2) | chr5:20072274-20075421 FORWARD affx|C37_15529;	5.74006	5.82193	5.48939	5.76833	5.81094	6.24714	6.77669	6.85686	6.25732
	Cit.14414.1.S1_at	8.2.11	TCA / org. transformation.other organic acid transformaitons.atp-citrate lyase	highly similar to ( 501)AT5G49460| Symbols: ACLB-2 | ACLB-2 (ATP-citrate lyase B-2) | chr5:20072274-20075421 FORWARDvery weakly similar to (87.8)SUCA_ORYSA affx|C37_19105;	7.20076	7.47027	7.07524	7.3677	7.32419	7.85231	8.59154	8.77597	8.07067
	Cit.30906.1.S1_s_at	8.2.11	TCA / org. transformation.other organic acid transformaitons.atp-citrate lyase	moderately similar to ( 373)AT5G49460| Symbols: ACLB-2 | ACLB-2 (ATP-citrate lyase B-2) | chr5:20072274-20075421 FORWARD affx|C37_19106;	6.83196	7.03268	6.49421	7.20889	7.16587	7.58364	8.45835	8.64583	7.91027
	Cit.10695.1.S1_at	9.1.2	mitochondrial electron transport / ATP synthesis.NADH-DH.localisation not clear	weakly similar to ( 129)AT2G20360| Symbols: | binding / catalytic/ coenzyme binding | chr2:8793151-8796179 FORWARD affx|C37_14369;	3.48806	3.21757	3.77652	3.44057	3.19792	3.8608	4.47224	4.68701	4.07604
	Cit.14941.1.S1_at	9.9	mitochondrial electron transport / ATP synthesis.F1-ATPase	moderately similar to ( 342)AT5G53390| Symbols: | similar to unknown protein [Arabidopsis thaliana] (TAIR:AT2G38995.1); similar to unnamed protein product [Vitis vinifera] (GB:CAO48523.1); contains InterPro domain Protein of unknown function UPF0089 (InterPro:IPR004255); contains InterPro domain Protein of unknown function DUF1298 (InterPro:IPR009721) | chr5:21674177-21676433 REVERSE affx|C37_198…	3.29737	2.83482	2.8354	3.0168	3.07704	6.57199	10.1016	8.5695	6.09391
	Cit.12926.1.S1_at	35.2	not assigned.unknown	weakly similar to ( 120)AT1G16810| Symbols: | similar to CGI-144-like protein [Solanum lycopersicum] (GB:CAC81814.1); similar to Os02g0727500 [Oryza sativa (japonica cultivar-group)] (GB:NP_001047997.1); contains InterPro domain Protein of unknown function DUF1754, eukaryotic (InterPro:IPR013865) | chr1:5756143-5756687 FORWARD affx|C37_17153;	4.57327	4.40524	5.01943	4.70407	4.90867	5.24273	5.83573	5.93812	5.2496
	Cit.14013.1.S1_at	35.2	not assigned.unknown	affx|C37_18554;	5.18159	5.29634	5.61443	5.36798	5.75566	5.67576	6.47874	6.54965	6.08803
	Cit.18281.1.S1_at	35.2	not assigned.unknown	affx|C37_22279;	4.52136	5.0767	4.85208	4.50566	4.46277	5.178	5.35467	5.88196	4.83347
	Cit.32197.1.S1_at	35.2	not assigned.unknown	affx|C37_23802;	3.90769	3.84115	3.56312	3.44015	3.4262	4.17723	4.53216	5.24303	3.50986
	Cit.24963.1.S1_s_at	35.2	not assigned.unknown	weakly similar to ( 136)AT4G01870| Symbols: | tolB protein-related | chr4:808473-810431 REVERSE affx|C37_45391;	6.07223	6.81599	6.73638	6.37416	6.35845	7.00984	7.68676	8.0059	7.87155
	Cit.28234.1.S1_at	35.2	not assigned.unknown	affx|C37_38364;	6.08117	6.04961	5.76895	6.01478	5.34215	6.88087	6.72992	7.35926	6.5892
	Cit.10849.1.S1_at	35.2	not assigned.unknown	moderately similar to ( 281)AT2G39960| Symbols: | microsomal signal peptidase 25 kDa subunit, putative (SPC25) | chr2:16688744-16690569 REVERSE affx|C37_14557;	9.58363	9.57519	9.24296	9.7091	9.57155	10.1526	10.4335	10.1893	9.85508
	Cit.13602.1.S1_at	35.2	not assigned.unknown	moderately similar to ( 213)AT3G57280| Symbols: | similar to unknown protein [Arabidopsis thaliana] (TAIR:AT3G20510.1); similar to unnamed protein product [Vitis vinifera] (GB:CAO23643.1); contains InterPro domain Protein of unknown function UPF0136, Transmembrane; (InterPro:IPR005349) | chr3:21204939-21206526 FORWARD affx|C37_18002;	6.68093	6.65925	6.21273	6.70803	6.50367	6.92925	7.30336	7.16484	6.96704
	Cit.15479.1.S1_at	35.2	not assigned.unknown	affx|C37_20682;	5.8895	6.0129	5.85488	6.47563	6.17812	6.42115	7.20921	6.55079	6.37493
	Cit.16525.1.S1_at	35.2	not assigned.unknown	affx|C37_22454;	5.16558	5.34917	4.85584	5.69972	5.60531	5.53783	5.92446	6.0934	6.22976
	Cit.17334.1.S1_at	35.2	not assigned.unknown	affx|C37_07759;	6.72653	6.57458	6.4061	6.96065	6.65319	7.09735	7.47256	7.26586	6.92055
	Cit.17546.1.S1_at	35.2	not assigned.unknown	affx|C37_10585;	7.63909	7.82112	7.47788	8.02883	7.90988	8.29293	8.60709	8.41303	8.14044
	Cit.17813.1.S1_s_at	35.2	not assigned.unknown	affx|C37_14251;	6.94904	7.20691	6.72772	7.3151	7.66999	7.4021	8.18446	8.15798	8.11303
	Cit.18121.1.S1_at	35.2	not assigned.unknown	very weakly similar to (89.7)AT4G33740| Symbols: | similar to unknown protein [Arabidopsis thaliana] (TAIR:AT4G37820.1); similar to unnamed protein product [Vitis vinifera] (GB:CAO49845.1) | chr4:16187387-16188070 FORWARD affx|C37_20251;	6.98975	7.18053	6.58649	7.10152	7.26179	7.33926	7.79359	7.48292	7.23243
	Cit.18348.1.S1_at	35.2	not assigned.unknown	affx|C37_23076;	5.86064	5.59988	5.52817	6.5082	5.92563	6.24641	6.6539	6.59986	6.33028
	Cit.19392.1.S1_at	35.2	not assigned.unknown	weakly similar to ( 127)AT3G24080| Symbols: | KRR1 family protein | chr3:8695198-8697114 REVERSE affx|C37_27967;	4.4576	4.95285	4.36965	4.69458	5.21271	5.15486	5.3865	5.27591	5.3757
	Cit.19468.1.S1_at	35.2	not assigned.unknown	affx|C37_28139;	3.25416	3.20559	3.04517	3.08459	2.95789	3.67886	4.2491	3.68617	3.56453
	Cit.19484.1.S1_s_at	35.2	not assigned.unknown	affx|C37_28167;	6.49654	6.41676	6.13542	6.73918	6.38321	6.78574	7.29718	7.32123	6.94016
	Cit.19682.1.S1_s_at	35.2	not assigned.unknown	affx|C37_28553;	7.98786	8.07577	7.92412	8.04668	7.81908	8.10008	9.3605	8.89352	8.48307
	Cit.20374.1.S1_x_at	35.2	not assigned.unknown	affx|C37_41981;	8.29571	8.39566	8.14753	8.33071	8.4594	8.52544	9.21682	9.12413	8.88163
	Cit.20773.1.S1_at	35.2	not assigned.unknown	affx|C37_45127;	5.93922	5.97779	5.56142	5.98822	6.1542	6.32808	6.77274	6.44433	6.52937
	Cit.24851.1.S1_s_at	35.2	not assigned.unknown	affx|C37_42731;	9.34688	9.4322	9.21768	9.39517	9.37633	10.2724	10.6358	10.2382	9.80213
	Cit.25902.1.S1_at	35.2	not assigned.unknown	affx|C37_31940;	7.12341	6.8746	6.66457	7.14025	7.6116	7.30084	7.79999	7.675	7.32765
	Cit.26342.1.S1_s_at	35.2	not assigned.unknown	affx|C37_33169;	6.67533	7.02791	6.26458	7.09746	7.102	7.32472	7.98916	7.86166	7.29677
	Cit.26378.1.S1_s_at	35.2	not assigned.unknown	weakly similar to ( 126)AT5G46020| Symbols: | similar to unknown [Populus trichocarpa] (GB:ABK93798.1); contains domain PTHR22055 (PTHR22055) | chr5:18680302-18681856 REVERSE affx|C37_33249;	8.19209	8.1797	7.97953	8.35171	8.03367	8.7873	8.98095	8.87327	8.40613
	Cit.27797.1.S1_s_at	35.2	not assigned.unknown	affx|C37_36955;	6.25931	6.00069	5.51469	6.35406	6.34701	6.80795	6.85431	7.01433	6.79079
	Cit.28329.1.S1_at	35.2	not assigned.unknown	weakly similar to ( 155)AT1G71240| Symbols: | similar to unknown protein [Arabidopsis thaliana] (TAIR:AT1G48840.1); similar to Os01g0869000 [Oryza sativa (japonica cultivar-group)] (GB:NP_001044923.1); similar to hypothetical protein OsJ_004118 [Oryza sativa (japonica cultivar-group)] (GB:EAZ14293.1); similar to unnamed protein product [Vitis vinifera] (GB:CAO24748.1); contains InterPro domain Pr…	7.38579	7.22326	7.20578	7.10071	7.27964	7.79796	8.54777	7.89659	7.65285
	Cit.28709.1.S1_s_at	35.2	not assigned.unknown	moderately similar to ( 224)AT1G02330| Symbols: | similar to unnamed protein product [Vitis vinifera] (GB:CAO40200.1); contains InterPro domain Hepatocellular carcinoma-associated antigen 59 (InterPro:IPR010756) | chr1:462202-463521 REVERSE affx|C37_40362;	7.94289	7.67905	7.63551	8.02199	7.73066	8.3857	8.88004	8.50281	8.20035
	Cit.29467.1.S1_s_at	35.2	not assigned.unknown	weakly similar to ( 155)AT3G08640| Symbols: | alphavirus core protein family | chr3:2622998-2624011 FORWARD affx|C37_02788;	8.4271	8.36146	8.13117	8.36073	8.31396	8.58741	9.20643	9.09212	8.58412
	Cit.29544.1.S1_s_at	35.2	not assigned.unknown	weakly similar to ( 135)AT5G55070| Symbols: | 2-oxoacid dehydrogenase family protein | chr5:22364863-22367635 FORWARD affx|C37_03949;	8.70598	8.77668	8.39894	9.16629	9.3053	9.44517	9.93043	9.94416	9.75367
	Cit.29560.1.S1_s_at	35.2	not assigned.unknown	affx|C37_04290;	7.59726	7.53456	7.43051	7.85922	7.46214	8.32757	8.52453	8.46721	7.99532
	Cit.29582.1.S1_s_at	35.2	not assigned.unknown	affx|C37_04559;	5.79671	6.08718	5.71926	6.42038	6.21801	6.88977	7.36586	6.88222	6.66329
	Cit.29859.1.S1_s_at	35.2	not assigned.unknown	weakly similar to ( 116)AT4G30390| Symbols: | similar to hypothetical protein MtrDRAFT_AC148994g36v2 [Medicago truncatula] (GB:ABN05865.1) | chr4:14862230-14862912 REVERSE affx|C37_07960;	6.16681	6.18231	5.51377	6.22929	6.28981	6.78909	7.0257	7.02179	6.60426
	Cit.30011.1.S1_at	35.2	not assigned.unknown	weakly similar to ( 123)AT5G18480| Symbols: PGSIP6 | PGSIP6 (PLANT GLYCOGENIN-LIKE STARCH INITIATION PROTEIN 6); transferase, transferring glycosyl groups / transferase, transferring hexosyl groups | chr5:6131309-6133789 REVERSE affx|C37_09002;	6.59808	7.03595	6.48863	7.00276	7.26784	7.26881	7.53322	7.33425	7.26933
	Cit.30097.1.S1_at	35.2	not assigned.unknown	affx|C37_09339;	5.87576	5.8425	5.27739	6.26369	6.1394	6.67579	7.24878	6.75798	6.21311
	Cit.30206.1.S1_at	35.2	not assigned.unknown	affx|C37_09815;	7.19081	7.16778	6.73758	7.26199	7.26654	7.86054	7.9052	7.90906	7.58934
	Cit.30562.1.S1_s_at	35.2	not assigned.unknown	weakly similar to ( 137)AT2G35510| Symbols: SRO1 | SRO1 (SIMILAR TO RCD ONE 1); NAD+ ADP-ribosyltransferase | chr2:14923977-14926277 REVERSE affx|C37_13863;	7.72359	8.11445	7.60035	8.50369	8.67195	8.2437	8.60444	8.76502	8.85826
	Cit.30872.1.S1_at	35.2	not assigned.unknown	affx|C37_18709;	4.09617	4.10102	3.65282	4.06807	4.0693	4.47924	4.67698	4.56957	4.29155
	Cit.31011.1.S1_at	35.2	not assigned.unknown	affx|C37_20125;	4.03777	4.30804	3.84997	4.42748	4.84496	4.8924	5.35865	4.96362	4.93056
	Cit.31024.1.S1_at	35.2	not assigned.unknown	affx|C37_20185;	7.43563	7.4884	6.98177	8.02261	8.00649	8.19082	8.69412	8.29795	8.32008
	Cit.31094.1.S1_at	35.2	not assigned.unknown	weakly similar to ( 161)AT3G60070| Symbols: | lactose permease-related | chr3:22194554-22196917 REVERSE affx|C37_20616;	9.32802	9.26528	9.30958	9.46678	9.59001	9.71704	10.399	9.92143	9.86807
	Cit.31200.1.S1_at	35.2	not assigned.unknown	affx|C37_21297;	4.68406	4.78183	4.08067	4.98746	5.07795	5.07135	5.71373	5.63615	5.77889
	Cit.31214.1.S1_at	35.2	not assigned.unknown	weakly similar to ( 167)AT5G24630| Symbols: BIN4 | BIN4 (BRASSINOSTEROID-INSENSITIVE4) | chr5:8432526-8436173 REVERSE affx|C37_21352;	7.84021	7.90409	7.4873	7.97876	7.64225	8.27131	8.54557	8.38663	8.21443
	Cit.31659.1.S1_at	35.2	not assigned.unknown	moderately similar to ( 293)AT5G23390| Symbols: | similar to unknown protein [Arabidopsis thaliana] (TAIR:AT1G48840.1); similar to unnamed protein product [Vitis vinifera] (GB:CAO65973.1); contains InterPro domain Protein of unknown function DUF639 (InterPro:IPR006927) | chr5:7870722-7874286 REVERSE affx|C37_23156;	4.87065	5.28574	4.43587	4.87187	5.14022	5.16138	5.60639	5.68936	5.52975
	Cit.31894.1.S1_at	35.2	not assigned.unknown	weakly similar to ( 109)AT4G26450| Symbols: WIP1 | WIP1 (WPP-DOMAIN INTERACTING PROTEIN 1); protein heterodimerization/ protein homodimerization | chr4:13362564-13368686 FORWARD affx|C37_23405;	5.84513	6.33132	5.3962	6.33417	6.60254	6.34175	6.80731	6.95311	6.85454
	Cit.32074.1.S1_at	35.2	not assigned.unknown	affx|C37_23665;	5.55882	5.32283	4.89494	5.52701	5.60213	5.54811	5.93971	5.95149	5.71007
	Cit.33145.1.S1_at	35.2	not assigned.unknown	affx|C37_24981;	8.76005	8.52593	8.13955	8.70677	8.70813	9.15916	9.35936	8.76211	9.32245
	Cit.34593.1.S1_at	35.2	not assigned.unknown	moderately similar to ( 234)AT1G76850| Symbols: SEC5A | SEC5A (EXOCYST COMPLEX COMPONENT SEC5) | chr1:28852907-28859176 FORWARD affx|C37_27381;	7.50821	7.50228	6.89678	7.46044	7.69465	7.60581	7.98602	7.89979	7.98727
	Cit.34957.1.S1_s_at	35.2	not assigned.unknown	affx|C37_27784;	3.77882	3.86006	3.40832	3.98735	4.10656	4.03351	4.57503	4.29659	4.81441
	Cit.34981.1.S1_at	35.2	not assigned.unknown	weakly similar to ( 110)AT4G20720| Symbols: | dentin sialophosphoprotein-related | chr4:11105420-11107852 FORWARD affx|C37_27808;	4.76877	4.71279	4.09858	4.76994	4.98033	4.79306	5.41344	5.49093	5.00323
	Cit.35443.1.S1_at	35.2	not assigned.unknown	moderately similar to ( 208)AT3G48380| Symbols: | Identical to Probable Ufm1-specific protease [Arabidopsis Thaliana] (GB:Q9STL8;GB:Q304B1;GB:Q3EAM8); similar to hypothetical protein [Vitis vinifera] (GB:CAN74983.1); similar to unnamed protein product [Vitis vinifera] (GB:CAO64191.1); contains InterPro domain Peptidase C78, ubiquitin fold modifier-specific peptidase 1 and 2 (InterPro:IPR012462) |…	6.30797	6.30372	5.85996	6.69736	6.64662	6.38573	7.12049	7.17227	7.20089
	Cit.35482.1.S1_s_at	35.2	not assigned.unknown	affx|C37_28803;	6.93458	6.87983	6.47114	7.333	7.16722	7.13599	7.73448	7.37002	7.31333
	Cit.35809.1.S1_s_at	35.2	not assigned.unknown	moderately similar to ( 205)AT5G41130| Symbols: | catalytic | chr5:16476942-16480469 REVERSE affx|C37_29363;	5.71895	6.47697	5.79049	6.65151	6.66102	6.77599	6.82985	7.25327	7.30916
	Cit.36087.1.S1_at	35.2	not assigned.unknown	very weakly similar to (99.0)AT2G30780| Symbols: | pentatricopeptide (PPR) repeat-containing protein | chr2:13123624-13125136 FORWARD affx|C37_32602;	4.80119	5.27972	4.67389	5.5564	5.53297	5.29418	5.71601	6.01191	5.64224
	Cit.36719.1.S1_s_at	35.2	not assigned.unknown	moderately similar to ( 257)AT1G80770| Symbols: PDE318 | PDE318 (PIGMENT DEFECTIVE 318); GTP binding | chr1:30360158-30362678 FORWARD affx|C37_39003;	5.21579	5.55215	4.79753	5.54171	5.47599	5.43852	6.00612	6.05423	5.76168
	Cit.37234.1.S1_at	35.2	not assigned.unknown	moderately similar to ( 263)AT2G19080| Symbols: | metaxin-related | chr2:8269900-8271828 FORWARD affx|C37_43108;	6.06889	6.43593	5.69767	6.15691	6.14831	6.21626	7.04409	6.67946	6.05757
	Cit.37337.1.S1_at	35.2	not assigned.unknown	very weakly similar to (83.2)AT3G01160| Symbols: | similar to unnamed protein product [Vitis vinifera] (GB:CAO23260.1); contains domain PTHR12202 (PTHR12202) | chr3:54662-57456 REVERSE affx|C37_43224;	5.18969	5.84449	4.96549	5.43698	5.49906	5.83822	6.14758	6.21105	5.83043
	Cit.37399.1.S1_at	35.2	not assigned.unknown	weakly similar to ( 166)AT5G63910| Symbols: FCLY | FCLY; prenylcysteine oxidase | chr5:25589279-25591303 REVERSE affx|C37_43289;	4.89244	4.85375	4.31485	5.25029	5.35251	5.31867	5.82433	6.23134	5.80674
	Cit.37475.1.S1_at	35.2	not assigned.unknown	very weakly similar to (86.7)AT1G24560| Symbols: | similar to protein binding [Arabidopsis thaliana] (TAIR:AT3G49055.1); similar to hypothetical protein [Vitis vinifera] (GB:CAN66327.1) | chr1:8702631-8705627 FORWARD affx|C37_43366;	4.41576	4.60054	4.03698	4.66339	4.87209	4.63768	5.11242	5.23305	5.34727
	Cit.38093.1.S1_at	35.2	not assigned.unknown	affx|C37_44018;	4.06478	4.62064	4.04139	4.57674	4.46627	4.78964	5.14676	5.52724	5.09709
	Cit.38161.1.S1_at	35.2	not assigned.unknown	affx|C37_44087;	3.81516	4.03121	3.36001	4.17658	4.40884	4.10287	4.5349	4.4747	4.64289
	Cit.38403.1.S1_at	35.2	not assigned.unknown	affx|C37_44336;	4.53983	4.5195	4.70096	4.57059	4.70998	4.75701	5.92951	5.19177	5.07989
	Cit.38734.1.S1_at	35.2	not assigned.unknown	affx|C37_44691;	7.17039	7.03391	6.91432	7.16924	7.53664	7.50579	7.93333	7.78517	7.93376
	Cit.39794.1.S1_s_at	35.2	not assigned.unknown	affx|C37_46485;	7.06847	7.24918	6.36899	7.23536	7.31071	7.4702	8.2263	7.97975	7.59252
	Cit.39819.1.S1_at	35.2	not assigned.unknown	affx|C37_46523;	5.21108	5.22812	4.75872	5.41377	5.74495	5.46337	6.06206	5.96991	5.92235
	Cit.40429.1.S1_at	35.2	not assigned.unknown	affx|C37_47455;	4.30004	4.73605	3.92647	4.57425	4.86123	4.81301	5.87932	5.37641	5.12182
	Cit.4244.1.S1_at	35.2	not assigned.unknown	moderately similar to ( 392)AT3G46200| Symbols: ATNUDT9 | ATNUDT9 (Arabidopsis thaliana Nudix hydrolase homolog 9); hydrolase | chr3:16980268-16982002 FORWARD affx|C37_05379;	9.17069	9.03187	8.75837	9.16391	8.85552	9.42385	9.86567	9.77389	9.27481
	Cit.4729.1.S1_s_at	35.2	not assigned.unknown	highly similar to ( 580)AT5G25265| Symbols: | similar to unknown protein [Arabidopsis thaliana] (TAIR:AT2G25260.1); similar to unnamed protein product [Vitis vinifera] (GB:CAO44302.1) | chr5:8754797-8756858 REVERSE affx|C37_05997;	9.53183	9.54819	9.60153	9.73239	9.69633	10.2075	10.7157	10.3367	9.99312
	Cit.5684.1.S1_at	35.2	not assigned.unknown	affx|C37_07259;	7.99125	8.13992	7.16533	8.3662	8.19114	8.92769	9.26082	8.9332	8.87839
	Cit.6385.1.S1_at	35.2	not assigned.unknown	affx|C37_08290;	7.0557	7.28019	7.13962	7.27674	7.23547	8.13442	8.55432	8.08451	7.72274
	Cit.6886.1.S1_s_at	35.2	not assigned.unknown	weakly similar to ( 129)AT2G38670| Symbols: PECT1 | PECT1 (PHOSPHORYLETHANOLAMINE CYTIDYLYLTRANSFERASE 1); ethanolamine-phosphate cytidylyltransferase | chr2:16176057-16178758 FORWARD affx|C37_09098;	7.22235	7.34155	6.9739	7.47723	7.45371	7.86746	8.34338	8.17108	7.77937
	Cit.7574.1.S1_s_at	35.2	not assigned.unknown	weakly similar to ( 177)AT2G15280| Symbols: | reticulon family protein (RTNLB10) | chr2:6647273-6648496 FORWARD affx|C37_10299;	7.9534	7.87885	7.77841	8.22164	8.26781	8.58464	8.87277	8.71879	8.50351
	Cit.7802.1.S1_at	35.2	not assigned.unknown	moderately similar to ( 239)AT5G03700| Symbols: | PAN domain-containing protein | chr5:965873-967321 REVERSE affx|C37_10691;	3.21302	3.58017	3.02551	3.56021	3.40039	4.35285	4.85123	4.40899	4.33963
	Cit.17176.1.S1_s_at	35.2	not assigned.unknown	affx|C37_04733;	5.96828	6.1377	6.20766	6.70421	5.80649	6.77391	7.22029	7.45807	7.00007
	Cit.17196.1.S1_at	35.2	not assigned.unknown	moderately similar to ( 299)AT1G54570| Symbols: | esterase/lipase/thioesterase family protein | chr1:20384316-20388620 REVERSE affx|C37_05144;	7.83621	8.24101	7.38657	8.09804	8.02536	8.30983	9.00086	9.18472	8.9617
	Cit.17538.1.S1_at	35.2	not assigned.unknown	affx|C37_10484;	3.23819	3.1225	3.12515	3.00262	2.95713	4.02742	4.78788	5.62758	3.89075
	Cit.19682.1.S1_at	35.2	not assigned.unknown	affx|C37_28553;	8.66433	8.79589	8.85735	8.57036	8.64413	8.91718	9.93314	9.75741	9.32641
	Cit.20227.1.S1_at	35.2	not assigned.unknown	affx|C37_34280;	3.22231	3.52158	3.40553	3.59408	3.16643	3.48289	5.00265	4.67451	3.70761
	Cit.20227.1.S1_x_at	35.2	not assigned.unknown	affx|C37_34280;	3.20212	3.96087	3.58184	3.82199	3.43134	3.80343	5.27315	4.88975	4.06725
	Cit.20888.1.S1_at	35.2	not assigned.unknown	affx|C37_45554;	4.63431	4.80377	4.60921	4.54308	4.72254	5.19104	6.15192	5.60166	4.8496
	Cit.21047.1.S1_s_at	35.2	not assigned.unknown	affx|C37_46044;	6.78611	7.41008	7.09762	7.49815	7.15505	7.85307	8.7379	9.08036	8.11165
	Cit.22813.1.S1_at	35.2	not assigned.unknown	affx|C37_33520;	3.69953	3.58296	3.68622	3.91075	3.53813	3.89456	5.02517	5.34239	3.86919
	Cit.29751.1.S1_at	35.2	not assigned.unknown	very weakly similar to (84.3)AT5G20790| Symbols: | similar to unknown protein [Arabidopsis thaliana] (TAIR:AT3G43110.1) | chr5:7040048-7040629 REVERSE affx|C37_06884;	4.54939	4.81248	4.77114	4.15241	4.51913	5.63026	6.97132	7.20653	4.8268
	Cit.29812.1.S1_s_at	35.2	not assigned.unknown	moderately similar to ( 318)AT5G41120| Symbols: | esterase/lipase/thioesterase family protein | chr5:16472540-16476426 REVERSE affx|C37_07524;	9.0471	9.33547	8.83894	9.14668	9.05233	9.40437	9.99948	10.153	9.9745
	Cit.30009.1.S1_s_at	35.2	not assigned.unknown	moderately similar to ( 287)AT4G14305| Symbols: | similar to PMP22 (peroxisomal membrane protein 22) [Arabidopsis thaliana] (TAIR:AT4G04470.1); similar to hypothetical protein [Vitis vinifera] (GB:CAN76530.1); contains InterPro domain Mpv17/PMP22; (InterPro:IPR007248) | chr4:8235331-8236578 REVERSE affx|C37_08998;	8.90023	9.71679	8.90419	9.6383	9.28589	10.4094	10.7362	10.7191	9.68619
	Cit.30495.1.S1_at	35.2	not assigned.unknown	weakly similar to ( 142)AT2G20320| Symbols: | DENN (AEX-3) domain-containing protein | chr2:8774187-8779217 FORWARD affx|C37_12376;	5.14091	5.80811	4.91841	6.39497	5.99155	6.69996	7.10987	7.55035	6.98549
	Cit.30547.1.S1_s_at	35.2	not assigned.unknown	weakly similar to ( 109)AT5G20900| Symbols: JAZ12, TIFY3B | JAZ12/TIFY3B (JASMONATE-ZIM-DOMAIN PROTEIN 12) | chr5:7090885-7092203 FORWARD affx|C37_13510;	10.0316	9.86938	9.75794	9.66845	9.55417	10.5575	11.2845	10.9007	10.4394
	Cit.30991.1.S1_at	35.2	not assigned.unknown	moderately similar to ( 249)AT3G18240| Symbols: | similar to unknown protein [Arabidopsis thaliana] (TAIR:AT4G21460.1); similar to unnamed protein product [Vitis vinifera] (GB:CAO68106.1) | chr3:6255816-6257701 FORWARD affx|C37_19927;	5.22344	5.72466	4.86974	5.60292	5.84703	6.38857	6.6969	6.68942	6.12668
	Cit.31099.1.S1_at	35.2	not assigned.unknown	affx|C37_20643;	5.10593	5.30164	5.02909	5.23955	5.38466	5.5968	6.15155	6.30054	6.16762
	Cit.31346.1.S1_at	35.2	not assigned.unknown	weakly similar to ( 125)AT4G27870| Symbols: | integral membrane family protein | chr4:13878989-13882685 FORWARD affx|C37_21806;	3.34909	3.14661	2.75541	3.23656	3.36333	4.10802	5.07757	5.18373	3.58269
	Cit.32179.1.S1_at	35.2	not assigned.unknown	affx|C37_23780;	7.66642	7.93602	6.96512	7.81339	7.69237	8.5038	9.15204	8.87406	8.53781
	Cit.33118.1.S1_at	35.2	not assigned.unknown	affx|C37_24934;	3.69247	3.4936	3.15838	3.51992	3.32713	4.16311	4.76436	4.98994	3.67445
	Cit.5298.1.S1_at	35.2	not assigned.unknown	moderately similar to ( 348)AT4G02860| Symbols: | catalytic | chr4:1268952-1270508 REVERSE affx|C37_06710;	7.28966	7.15571	6.98842	7.40637	7.06022	8.14835	8.51137	8.71342	7.99122
	Cit.7940.1.S1_at	35.2	not assigned.unknown	affx|C37_10904;	6.23822	6.98466	6.33531	7.28195	6.64077	7.58018	8.50495	8.32615	7.54013
	Cit.13512.1.S1_at	35.2	not assigned.unknown	weakly similar to ( 102)AT5G20790| Symbols: | similar to unknown protein [Arabidopsis thaliana] (TAIR:AT3G43110.1) | chr5:7040048-7040629 REVERSE affx|C37_17880;	6.19764	6.89841	6.70109	6.95737	6.52483	7.24493	7.99893	8.31343	7.62279
	Cit.18720.1.S1_s_at	35.2	not assigned.unknown	affx|C37_25267;	6.91284	6.59473	6.07444	6.44142	6.06133	7.57182	7.32444	8.06448	7.20331
	Cit.28573.1.S1_at	35.2	not assigned.unknown	moderately similar to ( 294)AT3G07700| Symbols: | ABC1 family protein | chr3:2459702-2463247 REVERSE affx|C37_39950;	6.86774	6.61489	6.5206	6.65074	6.03628	7.22335	7.89072	7.94543	7.18387
	Cit.29812.1.S1_at	35.2	not assigned.unknown	moderately similar to ( 318)AT5G41120| Symbols: | esterase/lipase/thioesterase family protein | chr5:16472540-16476426 REVERSE affx|C37_07524;	7.89309	8.09953	7.15382	7.93353	7.76762	8.21726	8.93385	9.12108	8.9298
	Cit.31202.1.S1_at	35.2	not assigned.unknown	affx|C37_21300;	2.78969	2.67942	3.06681	2.96939	2.81201	3.47229	5.00205	5.28786	4.06241
	Cit.12316.1.S1_s_at	35.2	not assigned.unknown	weakly similar to ( 157)AT1G31200| Symbols: ATPP2-A9 | ATPP2-A9 (Phloem protein 2-A9); carbohydrate binding | chr1:11146904-11147659 REVERSE affx|C37_16397;	8.41645	8.31378	8.09508	8.45203	8.42376	9.35636	8.92073	9.42666	9.12187
	Cit.17391.1.S1_s_at	35.2	not assigned.unknown	affx|C37_08445;	2.82552	2.61816	3.83549	4.79168	3.67562	3.65145	4.39142	5.09107	5.26734
	Cit.15687.1.S1_at	35.2	not assigned.unknown	weakly similar to ( 111)AT3G16175| Symbols: | thioesterase family protein | chr3:5480503-5481214 FORWARD affx|C37_21015;	6.64212	6.24924	6.24717	6.51727	6.13615	7.34504	7.63113	7.44192	6.91496
	Cit.23622.1.S1_s_at	35.2	not assigned.unknown	affx|C37_38838;	9.37494	9.6914	8.75905	10.4166	9.2752	11.0982	11.3932	11.129	10.2212
	Cit.27320.1.S1_at	35.2	not assigned.unknown	weakly similar to ( 152)AT4G30710| Symbols: | similar to unknown protein [Arabidopsis thaliana] (TAIR:AT2G24070.2); similar to unknown protein [Arabidopsis thaliana] (TAIR:AT2G24070.1); similar to unnamed protein product [Vitis vinifera] (GB:CAO66643.1); contains InterPro domain Protein of unknown function DUF566 (InterPro:IPR007573) | chr4:14965544-14967887 REVERSE affx|C37_35729;	4.39773	4.88768	4.15651	4.97072	5.12062	6.02649	6.25953	5.93667	5.36354
	Cit.32037.1.S1_at	35.2	not assigned.unknown	affx|C37_23599;	5.88392	5.76845	6.10757	6.4703	6.41874	6.87065	7.50296	7.35624	7.02989
	Cit.21295.1.S1_at	35.2	not assigned.unknown	affx|C37_46538;	7.83431	8.71669	7.03981	8.74513	7.78987	10.094	10.4391	9.66669	9.47381
	Cit.22035.1.S1_a_at	35.2	not assigned.unknown	affx|C37_29907;	4.22358	4.56338	3.8321	4.43558	4.81896	5.87422	5.85491	5.10916	5.91414
	Cit.9300.1.S1_s_at	35.2	not assigned.unknown	weakly similar to ( 117)AT5G06570| Symbols: | hydrolase | chr5:2008076-2011014 REVERSEvery weakly similar to (83.6)GID1_ORYSA affx|C37_12643;	11.6675	10.9651	11.1466	11.9203	11.1573	12.5337	13.1636	12.9123	12.5893
	Cit.18704.1.S1_at	35.2	not assigned.unknown	affx|C37_25225;	5.30652	4.51115	4.68225	5.04005	5.2516	6.32706	7.19808	6.85568	5.93112
	Cit.19177.1.S1_at	35.2	not assigned.unknown	affx|C37_26383;	3.3442	3.52349	3.68065	3.4945	3.72963	5.08622	6.3594	6.64358	4.49865
	Cit.1943.1.S1_s_at	35.2	not assigned.unknown	weakly similar to ( 167)AT1G23150| Symbols: | similar to unknown protein [Arabidopsis thaliana] (TAIR:AT1G70780.1); similar to unnamed protein product [Vitis vinifera] (GB:CAO42314.1); similar to unknown [Populus trichocarpa x Populus deltoides] (GB:ABK96329.1) | chr1:8206937-8207450 FORWARD affx|C37_02450;	7.34187	6.86322	7.22868	7.31514	7.74571	8.23637	9.05812	8.38008	7.93305
	Cit.25111.1.S1_at	35.2	not assigned.unknown	moderately similar to ( 239)AT5G12010| Symbols: | similar to unknown protein [Arabidopsis thaliana] (TAIR:AT4G29780.1); similar to unnamed protein product [Vitis vinifera] (GB:CAO43835.1); contains domain PTHR22930 (PTHR22930) | chr5:3877976-3879484 REVERSE affx|C37_27172;	5.65727	5.16577	5.10616	5.48162	5.39751	6.29771	6.8457	6.50975	6.11957
	Cit.29685.1.S1_at	35.2	not assigned.unknown	moderately similar to ( 280)AT4G36910| Symbols: LEJ2 | LEJ2 (LOSS OF THE TIMING OF ET AND JA BIOSYNTHESIS 2) | chr4:17391013-17393215 REVERSE affx|C37_06104;	8.27914	7.50623	7.64771	8.56826	8.25252	9.54208	10.6307	10.124	8.86696
	Cit.30543.1.S1_s_at	35.2	not assigned.unknown	affx|C37_13414;	6.78998	6.47725	6.1132	6.59978	6.63477	7.95955	8.96436	8.27548	7.53184
	Cit.31313.1.S1_at	35.2	not assigned.unknown	affx|C37_21692;	9.75754	10.0845	10.4137	10.2643	10.4924	11.1313	11.4258	11.8598	10.5968
	Cit.34945.1.S1_at	35.2	not assigned.unknown	weakly similar to ( 104)AT4G11810| Symbols: | SPX (SYG1/Pho81/XPR1) domain-containing protein | chr4:7105440-7108444 FORWARD affx|C37_27772;	3.51903	3.61849	3.55183	3.99641	4.01128	5.2714	5.82326	5.34215	4.93036
	Cit.11510.1.S1_s_at	35.2	not assigned.unknown	weakly similar to ( 161)AT4G37300| Symbols: MEE59 | MEE59 (maternal effect embryo arrest 59) | chr4:17554799-17555492 FORWARD affx|C37_15379;	8.64146	8.36292	8.23231	8.77257	8.04326	10.2333	9.66702	9.81442	9.78212
	Cit.12693.1.S1_at	35.2	not assigned.unknown	moderately similar to ( 434)AT4G17370| Symbols: | oxidoreductase family protein | chr4:9706200-9708154 FORWARD affx|C37_16870;	7.67166	8.05962	7.50084	7.93409	7.37435	10.2104	10.2495	10.0465	9.47144
	Cit.16756.1.S1_s_at	35.2	not assigned.unknown	affx|C37_22817;	2.9912	2.80525	2.90285	3.02263	2.73754	5.4939	7.22377	6.64824	4.28366
	Cit.18683.1.S1_at	35.2	not assigned.unknown	affx|C37_25185;	4.72966	3.93765	3.15791	3.38574	3.19086	5.00369	7.98871	6.77427	5.6411
	Cit.21748.1.S1_at	35.2	not assigned.unknown	affx|C37_26972;	3.27293	3.01076	2.77572	3.9032	2.92973	6.02576	7.33858	7.35039	6.05807
	Cit.25944.1.S1_x_at	35.2	not assigned.unknown	affx|C37_32029;	6.2366	5.53823	6.23537	6.28358	5.79077	6.68356	7.4981	7.60003	6.88146
	Cit.26654.1.S1_x_at	35.2	not assigned.unknown	affx|C37_34071;	6.29701	6.33999	6.06561	7.31464	7.00801	7.63375	8.4716	8.37539	8.35994
	Cit.34740.1.S1_at	35.2	not assigned.unknown	affx|C37_27541;	5.00315	4.27813	4.34649	5.46124	4.22804	6.21698	7.53077	7.25708	5.47468
	Cit.29858.1.S1_at	10.5.5	cell wall.cell wall proteins.RGP	moderately similar to ( 201)AT5G16510| Symbols: | reversibly glycosylated polypeptide, putative | chr5:5393299-5394345 FORWARDweakly similar to ( 152)UPTG_PEA affx|C37_07959;	8.24935	8.3005	8.0635	8.36588	8.3475	8.80353	9.13168	8.96126	8.55354
	Cit.30823.1.S1_at	11.1.8	lipid metabolism.FA synthesis and FA elongation.acyl coa ligase	moderately similar to ( 223)AT3G48990| Symbols: | AMP-dependent synthetase and ligase family protein | chr3:18170016-18172279 REVERSE affx|C37_18226;	6.00714	5.21998	5.34195	6.20293	6.19993	6.56646	6.82533	6.90697	6.28709
	Cit.14161.1.S1_at	11.1.8	lipid metabolism.FA synthesis and FA elongation.acyl coa ligase	moderately similar to ( 435)AT1G20560| Symbols: | AMP-dependent synthetase and ligase family protein | chr1:7119917-7121353 REVERSEweakly similar to ( 134)4CL1_ORYSA affx|C37_18747;	3.85605	3.60898	3.56392	3.6282	3.69929	5.52073	6.33814	5.82142	4.92972
	Cit.9301.1.S1_s_at	11.9.4.5	lipid metabolism.lipid degradation.beta-oxidation.acyl-CoA thioesterase	weakly similar to ( 186)AT5G06570| Symbols: | hydrolase | chr5:2008076-2011014 REVERSEweakly similar to ( 139)GID1_ORYSA affx|C37_12644;	9.91298	8.79498	9.11701	10.0597	9.60857	10.516	11.1299	10.9017	10.6607
	Cit.31057.1.S1_s_at	20.1	stress.biotic	weakly similar to ( 111)AT5G17540| Symbols: | transferase family protein | chr5:5782063-5783684 REVERSE affx|C37_20419;	4.0724	3.3436	3.29347	3.32189	3.02743	4.74607	8.90814	6.18609	3.99919
	Cit.38338.1.S1_at	20.2.1	stress.abiotic.heat	weakly similar to ( 116)AT1G77020| Symbols: | DNAJ heat shock N-terminal domain-containing protein | chr1:28949950-28951761 REVERSE affx|C37_44270;	7.73303	7.64287	7.12455	7.81198	7.85494	8.14214	8.2451	8.17332	8.16703
	Cit.14272.1.S1_at	21.6	redox.dismutases and catalases	weakly similar to ( 172)AT5G23310| Symbols: FSD3 | FSD3 (FE SUPEROXIDE DISMUTASE 3); iron superoxide dismutase | chr5:7850627-7852244 FORWARDvery weakly similar to (99.4)SODF_NICPL affx|C37_18902;	5.87904	5.72197	5.45566	5.85326	5.86505	6.13439	6.62717	6.23261	6.0229
	Cit.40013.1.S1_at	26.6	misc.O-methyl transferases	weakly similar to ( 199)AT1G29890| Symbols: | acetyltransferase-related | chr1:10463516-10467137 FORWARD affx|C37_46845;	4.224	4.09036	3.51155	4.42911	4.05722	4.45623	4.84947	4.50974	4.36823
	Cit.40013.1.S1_s_at	26.6	misc.O-methyl transferases	weakly similar to ( 199)AT1G29890| Symbols: | acetyltransferase-related | chr1:10463516-10467137 FORWARD affx|C37_46845;	4.08216	3.75866	3.39382	4.05514	4.03124	4.23147	4.93591	4.23669	4.23676
	Cit.8665.1.S1_s_at	26.7	misc.oxidases - copper, flavone etc.	moderately similar to ( 383)AT1G20270| Symbols: | oxidoreductase, 2OG-Fe(II) oxygenase family protein | chr1:7021373-7022913 REVERSE affx|C37_11863;	8.88862	8.49641	8.17169	8.62877	8.56132	9.14105	9.30583	9.16447	8.81488
	Cit.30228.1.S1_at	29.4	protein.postranslational modification	moderately similar to ( 286)AT1G18040| Symbols: CDKD1;3, AT;CDCKD;3, CAK2AT | AT;CDCKD;3/CAK2AT/CDKD1;3 (CYCLIN-DEPENDENT KINASE D1;3); kinase/ protein kinase | chr1:6207121-6209292 REVERSEmoderately similar to ( 291)KC47_ORYSA affx|C37_09905;	5.24197	5.60498	5.10392	5.16813	5.36958	5.68992	6.24622	5.56542	5.5883
	Cit.14768.1.S1_at	35.2	not assigned.unknown	moderately similar to ( 249)AT1G30910| Symbols: | molybdenum cofactor sulfurase family protein | chr1:11000893-11002782 FORWARD affx|C37_19595;	8.99825	9.08928	9.29632	9.03777	8.69877	9.62066	10.0049	10.4013	9.68483
	Cit.26004.1.S1_at	35.2	not assigned.unknown	affx|C37_32199;	3.29758	3.4526	3.03719	3.35981	3.1326	3.58646	4.03098	4.58701	3.65753
	Cit.31128.1.S1_at	35.2	not assigned.unknown	affx|C37_20908;	9.65376	9.53794	9.61751	9.48834	9.36852	10.0339	10.3813	10.5544	10.2041
	Cit.5758.1.S1_at	35.2	not assigned.unknown	moderately similar to ( 322)AT5G65400| Symbols: | similar to unknown protein [Arabidopsis thaliana] (TAIR:AT4G24380.1); similar to unknown [Populus trichocarpa] (GB:ABK94545.1); contains InterPro domain Protein of unknown function DUF341 (InterPro:IPR005645) | chr5:26148674-26150288 FORWARD affx|C37_07354;	6.8035	6.38631	6.28549	6.21496	6.07827	7.10162	7.24087	7.30681	6.66026
	Cit.34985.1.S1_at	35.2	not assigned.unknown	affx|C37_27812;	8.25454	7.938	8.36624	8.11626	7.51356	8.75294	8.99939	9.21258	8.65691
	Cit.10645.1.S1_at	35.2	not assigned.unknown	affx|C37_14313;	3.67363	3.44468	3.8308	4.11667	3.90742	3.82903	4.88799	4.65121	4.3465
	Cit.18121.1.S1_s_at	35.2	not assigned.unknown	very weakly similar to (89.7)AT4G33740| Symbols: | similar to unknown protein [Arabidopsis thaliana] (TAIR:AT4G37820.1); similar to unnamed protein product [Vitis vinifera] (GB:CAO49845.1) | chr4:16187387-16188070 FORWARD affx|C37_20251;	4.95991	4.84737	4.12177	4.83743	4.73681	5.29766	5.53543	5.51776	5.17297
	Cit.20086.1.S1_s_at	35.2	not assigned.unknown	affx|C37_30900;	7.77006	8.0293	7.09617	7.89329	8.09017	7.74172	8.20011	8.19824	8.30084
	Cit.21835.1.S1_s_at	35.2	not assigned.unknown	affx|C37_29399;	3.93557	4.23099	3.41061	4.70608	4.39905	4.27207	4.49903	4.76769	4.96172
	Cit.23301.1.S1_s_at	35.2	not assigned.unknown	weakly similar to ( 133)AT1G26750| Symbols: | similar to unnamed protein product [Vitis vinifera] (GB:CAO68449.1); similar to hypothetical protein [Vitis vinifera] (GB:CAN72786.1) | chr1:9246844-9248040 FORWARD affx|C37_37346;	8.30266	8.01497	7.63753	8.28799	7.89831	8.19587	8.6746	8.51166	8.26181
	Cit.23454.1.S1_at	35.2	not assigned.unknown	weakly similar to ( 183)AT1G08760| Symbols: | similar to unknown protein [Arabidopsis thaliana] (TAIR:AT4G13370.1); similar to hypothetical protein [Vitis vinifera] (GB:CAN75715.1); contains InterPro domain Protein of unknown function DUF936, plant (InterPro:IPR010341) | chr1:2805481-2808412 FORWARD affx|C37_38008;	5.19676	4.88012	5.03895	4.7656	4.91716	5.51897	6.65184	5.75563	5.50289
	Cit.29048.1.S1_s_at	35.2	not assigned.unknown	affx|C37_42316;	11.738	11.3026	11.5738	11.5838	11.6607	11.8787	12.6401	12.5672	12.0775
	Cit.29696.1.S1_at	35.2	not assigned.unknown	moderately similar to ( 255)AT1G47750| Symbols: PEX11A | PEX11A | chr1:17571828-17572574 REVERSE affx|C37_06222;	5.75485	5.28608	5.16808	5.52762	5.41054	5.9562	6.37312	6.15585	5.92244
	Cit.29709.1.S1_s_at	35.2	not assigned.unknown	weakly similar to ( 131)AT5G11390| Symbols: | similar to unknown protein [Arabidopsis thaliana] (TAIR:AT1G68910.1); similar to hypothetical protein [Vitis vinifera] (GB:CAN67491.1) | chr5:3633972-3636419 FORWARD affx|C37_06387;	4.60153	4.23592	4.04271	4.46887	4.63517	4.75942	5.25355	5.04064	4.99532
	Cit.29897.1.S1_at	35.2	not assigned.unknown	affx|C37_08292;	6.76125	6.83444	6.10823	7.16854	7.16137	7.11878	7.43291	7.4462	7.21316
	Cit.30281.1.S1_at	35.2	not assigned.unknown	moderately similar to ( 334)AT5G09860| Symbols: | nuclear matrix protein-related | chr5:3066816-3070734 FORWARD affx|C37_10234;	6.41533	6.59763	5.86731	6.35232	6.42772	6.69924	6.9494	6.88698	6.74995
	Cit.31204.1.S1_at	35.2	not assigned.unknown	moderately similar to ( 362)AT4G33480| Symbols: | similar to unknown [Picea sitchensis] (GB:ABK24826.1); similar to Os04g0692200 [Oryza sativa (japonica cultivar-group)] (GB:NP_001054366.1) | chr4:16105807-16108500 REVERSE affx|C37_21305;	7.76723	8.45651	7.58018	8.48152	8.70703	7.98919	8.76682	8.68584	8.19969
	Cit.32982.1.S1_at	35.2	not assigned.unknown	affx|C37_24762;	3.70222	3.18262	3.08815	3.53319	4.07138	3.69853	4.89389	4.25721	4.38949
	Cit.34626.1.S1_at	35.2	not assigned.unknown	affx|C37_27417;	6.63119	6.33808	6.03272	6.50159	6.86043	6.55224	7.86177	7.18426	7.03664
	Cit.35625.1.S1_s_at	35.2	not assigned.unknown	moderately similar to ( 246)AT4G26500| Symbols: EMB1374, CPSUFE, ATSUFE | ATSUFE/CPSUFE/EMB1374 (EMBRYO DEFECTIVE 1374); enzyme activator/ transcription regulator | chr4:13382464-13383579 REVERSE affx|C37_29092;	7.74806	7.41176	7.12679	7.49983	7.56029	7.82043	8.26683	7.98575	7.67555
	Cit.37697.1.S1_at	35.2	not assigned.unknown	affx|C37_43606;	5.53354	5.45683	5.05537	5.85088	5.82918	6.0169	6.14194	5.99006	5.9034
	Cit.38513.1.S1_at	35.2	not assigned.unknown	affx|C37_44450;	7.43585	7.81015	6.98069	7.83206	7.57562	8.10471	8.30341	8.31453	8.00685
	Cit.39492.1.S1_at	35.2	not assigned.unknown	affx|C37_45854;	5.33363	5.52972	4.56193	5.99925	5.7575	5.51205	6.02882	5.95377	6.06662
	Cit.40473.1.S1_at	35.2	not assigned.unknown	affx|C37_47508;	5.34973	4.99545	4.71943	5.28517	5.15805	5.42215	6.25942	5.54465	5.99621
	Cit.18463.1.S1_at	35.2	not assigned.unknown	affx|C37_24084;	5.93767	5.28807	5.12994	5.39156	5.57359	6.00949	7.57029	6.93189	6.26418
	Cit.7024.1.S1_at	35.2	not assigned.unknown	affx|C37_09372;	7.07225	6.73641	7.11538	6.92545	6.93847	7.64489	8.40445	7.97141	7.43036
	Cit.39558.1.S1_s_at	35.2	not assigned.unknown	moderately similar to ( 303)AT2G38710| Symbols: | AMMECR1 family | chr2:16191595-16193842 REVERSE affx|C37_45983;	8.91569	8.44555	8.62711	8.63124	8.195	9.06767	9.88609	9.99344	9.29686
	Cit.5438.1.S1_at	35.2	not assigned.unknown	affx|C37_06903;	10.3584	9.7148	10.0474	10.1959	9.44583	10.6404	11.857	11.2809	10.5647
	Cit.18024.1.S1_at	35.2	not assigned.unknown	affx|C37_18557;	4.701	4.16641	4.88428	5.10283	4.98826	5.28945	5.45634	5.25852	5.43956
	Cit.20136.1.S1_at	35.2	not assigned.unknown	affx|C37_32011;	9.01776	8.17844	8.81556	8.8123	8.62395	9.55108	9.65972	10.1328	9.27843
	Cit.18185.1.S1_at	35.2	not assigned.unknown	affx|C37_21021;	4.3998	4.56921	3.48358	5.30544	4.78413	5.61504	5.95359	5.56615	5.22838
	Cit.34356.1.S1_at	35.2	not assigned.unknown	affx|C37_27058;	6.47605	5.67401	5.12583	6.19231	6.79068	6.94731	7.36111	6.49982	6.60687
	Cit.2041.1.S1_s_at	11.1.15	lipid metabolism.FA synthesis and FA elongation.ACP desaturase	moderately similar to ( 420)AT3G02630| Symbols: | acyl-(acyl-carrier-protein) desaturase, putative / stearoyl-ACP desaturase, putative | chr3:562171-564531 FORWARDmoderately similar to ( 426)STAD_SOYBN affx|C37_02573;	11.2168	11.1352	10.2781	11.0366	11.0952	11.5874	11.5849	11.838	11.6424
	Cit.10402.1.S1_s_at	13.1.6.5.2	amino acid metabolism.synthesis.aromatic aa.tryptophan.anthranilate phosphoribosyltransferase	moderately similar to ( 466)AT5G17990| Symbols: PAT1, TRP1 | TRP1 (TRYPTOPHAN BIOSYNTHESIS 1); anthranilate phosphoribosyltransferase | chr5:5957332-5959683 FORWARD affx|C37_14002;	8.81833	7.88105	8.08004	7.9284	7.93393	9.09943	10.6024	10.6566	9.77924
	Cit.40325.1.S1_s_at	19.99	tetrapyrrole synthesis.unspecified	weakly similar to ( 174)AT1G19670| Symbols: CORI1, ATHCOR1 | ATCLH1 (CORONATINE-INDUCED PROTEIN 1) | chr1:6803787-6804914 REVERSEmoderately similar to ( 214)CLH1_CITSI affx|C37_47318;	4.65327	3.50992	3.62924	3.05979	3.28052	4.80192	8.34838	8.33377	6.07748
	Cit.19571.1.S1_s_at	20.1.7	stress.biotic.PR-proteins	moderately similar to ( 223)AT1G58170| Symbols: | disease resistance-responsive protein-related / dirigent protein-related | chr1:21539853-21540410 FORWARD affx|C37_28354;	6.43221	5.73783	6.00391	6.4586	6.17192	6.71215	7.73577	7.17349	6.37632
	Cit.38338.1.S1_s_at	20.2.1	stress.abiotic.heat	weakly similar to ( 116)AT1G77020| Symbols: | DNAJ heat shock N-terminal domain-containing protein | chr1:28949950-28951761 REVERSE affx|C37_44270;	7.96578	7.9169	7.24787	8.00805	8.25135	8.24395	8.41321	8.36482	8.43681
	Cit.30223.1.S1_at	21.1	redox.thioredoxin	weakly similar to ( 187)AT2G15570| Symbols: ATM3, ATHM3 | ATHM3 (ARABIDOPSIS THIOREDOXIN M-TYPE 3); thiol-disulfide exchange intermediate | chr2:6798638-6799984 REVERSEweakly similar to ( 120)TRXM_PEA affx|C37_09892;	7.7519	7.65154	7.21427	7.3787	6.98448	7.74957	8.37732	8.19762	7.83246
	Cit.35157.1.S1_at	26.2	misc.UDP glucosyl and glucoronyl transferases	moderately similar to ( 213)AT1G73880| Symbols: | UDP-glucoronosyl/UDP-glucosyl transferase family protein | chr1:27788804-27790225 FORWARD affx|C37_28116;	5.68309	5.21839	5.04436	5.22514	5.89959	5.86825	6.05291	5.76223	5.8568
	Cit.30938.1.S1_s_at	27.3.23	RNA.regulation of transcription.HSF,Heat-shock transcription factor family	moderately similar to ( 282)AT1G67970| Symbols: HSFA8, AT-HSFA8 | AT-HSFA8 (Arabidopsis thaliana heat shock transcription factor A8); DNA binding / transcription factor | chr1:25488507-25489976 REVERSE affx|C37_19457;	7.44045	7.99795	6.92316	8.60807	8.17052	8.16484	8.42492	8.87515	8.38787
	Cit.35939.1.S1_s_at	27.3.99	RNA.regulation of transcription.unclassified	moderately similar to ( 233)AT4G11970| Symbols: | YT521-B-like family protein | chr4:7181217-7183259 FORWARD affx|C37_31200;	6.4964	6.69174	5.72212	6.66249	6.80176	6.58214	6.97472	7.06038	7.00416
	Cit.17863.1.S1_at	29.2.3	protein.synthesis.initiation	very weakly similar to ( 100)AT5G57870| Symbols: | eukaryotic translation initiation factor 4F, putative / eIF-4F, putative | chr5:23456981-23460659 FORWARDvery weakly similar to (97.8)IF41_WHEAT affx|C37_15390;	6.51325	6.98656	6.05676	6.91942	7.08782	6.86805	7.22981	7.14529	7.272
	Cit.13417.1.S1_s_at	29.4	protein.postranslational modification	moderately similar to ( 285)AT1G08650| Symbols: PPCK1 | PPCK1 (PHOSPHOENOLPYRUVATE CARBOXYLASE KINASE); kinase | chr1:2752209-2753235 FORWARDmoderately similar to ( 218)CDPK_DAUCA affx|C37_17771;	7.72978	7.7704	7.71672	7.57437	8.28901	7.55524	8.74269	8.09885	7.88953
	Cit.28390.1.S1_at	29.4	protein.postranslational modification	weakly similar to ( 160)AT3G17850| Symbols: | protein kinase, putative | chr3:6109860-6116251 REVERSE affx|C37_39175;	3.88414	4.18218	3.39039	4.31132	4.15412	4.23254	4.65299	4.34571	4.3985
	Cit.9320.1.S1_s_at	29.5.11.4.2	protein.degradation.ubiquitin.E3.RING	weakly similar to ( 105)AT5G14420| Symbols: RGLG2 | RGLG2 (RING DOMAIN LIGASE2) | chr5:4648358-4650566 REVERSE affx|C37_12673;	8.58525	8.0453	8.29002	8.96051	8.82049	8.80161	9.34829	8.85382	8.92708
	Cit.4666.1.S1_at	29.5.5	protein.degradation.serine protease	highly similar to ( 600)AT2G27920| Symbols: SCPL51 | SCPL51; serine carboxypeptidase | chr2:11892854-11895809 REVERSEvery weakly similar to (94.4)CBP2_WHEAT affx|C37_05917;	3.85811	3.62344	3.93295	4.07462	3.75197	4.29849	5.05209	6.05798	4.5065
	Cit.34418.1.S1_at	30.3	signalling.calcium	very weakly similar to (94.7)AT3G22930| Symbols: | calmodulin, putative | chr3:8124293-8125842 REVERSEvery weakly similar to (88.2)CALM3_ORYSA affx|C37_27158;	6.36487	6.10204	5.22024	6.54312	5.81134	6.77585	6.75878	7.01957	6.50964
	Cit.39679.1.S1_s_at	34.11	transport.NDP-sugars at the ER	weakly similar to ( 108)AT4G23010| Symbols: ATUTR2, UTR2 | ATUTR2/UTR2 (UDP-GALACTOSE TRANSPORTER 2) | chr4:12060329-12062497 REVERSE affx|C37_46309;	7.03497	6.2749	6.11238	7.16782	7.04855	6.88406	7.61361	7.57641	7.21371
	Cit.8763.1.S1_s_at	34.19.1	transport.Major Intrinsic Proteins.PIP	highly similar to ( 516)AT4G00430| Symbols: PIP1;4, PIP1E, TMP-C | TMP-C (PLASMA MEMBRANE INTRINSIC PROTEIN 1;4); water channel | chr4:186143-187531 REVERSEhighly similar to ( 518)PIP11_ORYSA affx|C37_11986;	8.64034	7.29152	8.41822	7.60167	7.82057	9.9099	11.8503	10.2426	9.6035
	Cit.21919.1.S1_s_at	34.3	transport.amino acids	weakly similar to ( 136)AT2G39130| Symbols: | amino acid transporter family protein | chr2:16330249-16333822 REVERSE affx|C37_29486;	8.50614	8.04938	8.18261	8.03013	8.34213	8.56851	9.45111	8.97453	9.14967
	Cit.20910.1.S1_x_at	35.2	not assigned.unknown	affx|C37_45612;	7.92367	7.41113	7.81834	8.07354	7.84107	8.14659	8.8866	8.59205	8.31595
	Cit.26620.1.S1_s_at	35.2	not assigned.unknown	affx|C37_33949;	6.75581	6.82784	7.12151	6.54301	6.51764	6.84196	8.14438	7.38331	6.93946
	Cit.29223.1.S1_at	35.2	not assigned.unknown	affx|C37_42940;	3.86343	3.35575	3.45198	3.44011	4.51418	4.06187	4.6733	4.39508	4.06208
	Cit.30645.1.S1_s_at	35.2	not assigned.unknown	very weakly similar to ( 100)AT5G35080| Symbols: | protein binding | chr5:13371782-13373955 REVERSE affx|C37_15637;	8.50459	8.58377	7.90172	8.53953	8.58973	8.88716	9.09036	8.97777	8.66157
	Cit.32153.1.S1_s_at	35.2	not assigned.unknown	moderately similar to ( 208)AT3G01200| Symbols: | similar to phosphoprotein phosphatase/ protein kinase [Arabidopsis thaliana] (TAIR:AT4G21210.1); similar to unnamed protein product [Vitis vinifera] (GB:CAO69694.1); contains InterPro domain Protein of unknown function DUF299 (InterPro:IPR005177); contains InterPro domain Pyruvate Pi dikinase regulator (InterPro:IPR017409) | chr3:69833-71355 REVER…	7.17183	7.42189	6.21515	7.25726	6.94613	7.41683	7.65021	8.05783	7.57541
	Cit.36256.1.S1_at	35.2	not assigned.unknown	weakly similar to ( 174)AT1G19520| Symbols: NFD5 | NFD5 (NUCLEAR FUSION DEFECTIVE 5); transcription factor | chr1:6760023-6762572 FORWARD affx|C37_34162;	4.8291	5.63853	4.16483	5.1875	5.4759	5.58778	6.04564	5.94684	5.84034
	Cit.39571.1.S1_at	35.2	not assigned.unknown	moderately similar to ( 201)AT2G19385| Symbols: | zinc ion binding | chr2:8394231-8395663 FORWARD affx|C37_46014;	5.84874	6.13455	5.02181	5.81789	6.12111	5.92014	6.38888	6.22095	5.95692
	Cit.14278.1.S1_at	35.2	not assigned.unknown	moderately similar to ( 254)AT5G43745| Symbols: | phosphotransferase-related | chr5:17586662-17592181 REVERSE affx|C37_18916;	6.61315	6.10515	6.85824	6.40773	6.57706	6.64897	8.2043	8.1344	7.14395
	Cit.11286.1.S1_at	35.2	not assigned.unknown	affx|C37_15100;	11.794	10.8887	11.5104	11.9249	11.6834	12.3542	12.5883	12.2571	12.3187
	Cit.24296.1.S1_at	11.2.3	lipid metabolism.FA desaturation.omega 3 desaturase	weakly similar to ( 141)AT5G05580| Symbols: SH1, FAD8 | FAD8 (FATTY ACID DESATURASE 8); omega-3 fatty acid desaturase | chr5:1664332-1666346 FORWARDweakly similar to ( 143)FAD3C_RICCO affx|C37_41091;	3.8237	3.39013	2.93034	3.39713	3.64668	3.64846	4.38174	4.06623	3.4751
	Cit.27709.1.S1_at	11.9.2.1	lipid metabolism.lipid degradation.lipases.triacylglycerol lipase	weakly similar to ( 176)AT1G02660| Symbols: | lipase class 3 family protein | chr1:572187-574746 REVERSE affx|C37_36722;	4.65168	4.58432	3.53532	5.08264	5.25415	5.04646	5.62053	4.99115	4.8252
	Cit.14453.1.S1_at	16.1.5	secondary metabolism.isoprenoids.terpenoids	moderately similar to ( 461)AT3G25830| Symbols: ATTPS-CIN | ATTPS-CIN (TERPENE SYNTHASE-LIKE SEQUENCE-1,8-CINEOLE); myrcene/(E)-beta-ocimene synthase | chr3:9448782-9451553 FORWARDmoderately similar to ( 281)DCS1_GOSHI affx|C37_19159;	9.36665	7.79323	7.88402	8.12469	8.06056	9.74973	12.343	10.6212	9.7606
	Cit.18362.1.S1_at	17.4.1	hormone metabolism.cytokinin.synthesis-degradation	weakly similar to ( 123)AT1G75450| Symbols: ATCKX5, ATCKX6, CKX5 | CKX5 (CYTOKININ OXIDASE 5); cytokinin dehydrogenase | chr1:28318909-28321725 REVERSE affx|C37_23103;	4.78845	4.61459	4.12952	5.41579	5.45195	5.63826	5.39591	5.63898	5.40817
	Cit.36935.1.S1_s_at	17.8.1	hormone metabolism.salicylic acid.synthesis-degradation	moderately similar to ( 259)AT1G19640| Symbols: JMT | JMT (JASMONIC ACID CARBOXYL METHYLTRANSFERASE); jasmonate O-methyltransferase | chr1:6789157-6791699 REVERSEmoderately similar to ( 225)BAMT_ANTMA affx|C37_40673;	7.18036	3.99195	5.88498	4.87316	5.28318	7.73829	11.5379	10.9011	10.1166
	Cit.34972.1.S1_at	20.2.1	stress.abiotic.heat	very weakly similar to (83.6)AT1G28210| Symbols: ATJ1 | ATJ1 (Arabidopsis thaliana DnaJ homologue 1); heat shock protein binding / nucleic acid binding / unfolded protein binding / zinc ion binding | chr1:9854585-9859964 FORWARD affx|C37_27799;	4.002	4.41848	3.36487	3.97055	4.12385	4.57018	4.79138	4.86846	4.37797
	Cit.11159.1.S1_s_at	26.1	misc.cytochrome P450	moderately similar to ( 461)AT3G26310| Symbols: CYP71B35 | CYP71B35 (cytochrome P450, family 71, subfamily B, polypeptide 35); oxygen binding | chr3:9642326-9644016 REVERSEmoderately similar to ( 373)C71E1_SORBI affx|C37_14940;	6.3742	5.56923	4.84775	6.79847	5.77111	7.19386	6.86798	7.11911	6.63874
	Cit.24426.1.S1_s_at	26.13	misc.acid and other phosphatases	weakly similar to ( 174)AT1G17710| Symbols: | similar to phosphoric monoester hydrolase [Arabidopsis thaliana] (TAIR:AT1G73010.1); similar to putative phosphatase [Phaseolus vulgaris] (GB:ABP52095.1); contains InterPro domain HAD-superfamily hydrolase, subfamily IB, hypothetical 1 (InterPro:IPR006384) | chr1:6090756-6091748 REVERSE affx|C37_41444;	9.5832	9.45217	7.37484	8.93779	9.6705	9.78779	10.7049	10.2273	8.89442
	Cit.13260.1.S1_at	26.22	misc.short chain dehydrogenase/reductase (SDR)	moderately similar to ( 333)AT3G01980| Symbols: | short-chain dehydrogenase/reductase (SDR) family protein | chr3:327754-328840 REVERSE affx|C37_17570;	9.26443	8.58489	7.77278	9.45512	9.10292	9.98407	9.90247	9.57865	9.59696
	Cit.2569.1.S1_at	27.1	RNA.processing	weakly similar to ( 187)AT1G80670| Symbols: | transducin family protein / WD-40 repeat family protein | chr1:30325701-30328435 REVERSE affx|C37_03248;	5.91455	5.97181	4.9874	6.03705	6.10827	6.08038	6.39666	6.39422	5.75727
	Cit.30109.1.S1_at	27.1	RNA.processing	moderately similar to ( 259)AT3G04680| Symbols: | pre-mRNA cleavage complex family protein | chr3:1270059-1272421 REVERSE affx|C37_09385;	5.19787	5.43693	4.51927	5.3224	5.40254	5.26944	5.56502	5.55674	5.1547
	Cit.5807.1.S1_at	27.3	RNA.regulation of transcription	moderately similar to ( 323)AT1G61870| Symbols: PPR336 | PPR336 (PENTATRICOPEPTIDE REPEAT 336) | chr1:22868991-22870217 REVERSEvery weakly similar to (80.5)RF1_ORYSA affx|C37_07423;	5.4852	5.26148	4.55821	5.33929	5.4243	5.61454	5.64631	5.74593	5.76916
	Cit.36656.1.S1_at	27.3.3	RNA.regulation of transcription.AP2/EREBP, APETALA2/Ethylene-responsive element binding protein family	weakly similar to ( 103)AT5G13330| Symbols: RAP2.6L | RAP2.6L (related to AP2 6L); DNA binding / transcription factor | chr5:4272387-4274464 FORWARDvery weakly similar to (82.4)ERF1_ORYSA affx|C37_38090;	5.89004	5.60766	4.40145	5.73903	5.73296	5.8538	6.07185	6.39798	6.00863
	Cit.15785.1.S1_at	27.3.6	RNA.regulation of transcription.bHLH,Basic Helix-Loop-Helix family	weakly similar to ( 103)AT4G20970| Symbols: | basic helix-loop-helix (bHLH) family protein | chr4:11215270-11216223 FORWARD affx|C37_21159;	7.19277	6.11036	4.40541	6.82747	6.62204	7.59803	7.34385	7.67259	7.10373
	Cit.29778.1.S1_at	3.2.4	minor CHO metabolism.trehalose.trehalase	weakly similar to ( 169)AT4G24040| Symbols: ATTRE1, TRE1 | ATTRE1/TRE1 (TREHALASE 1); alpha,alpha-trehalase/ trehalase | chr4:12488252-12491070 FORWARD affx|C37_07148;	5.33103	4.79492	4.14462	5.17243	5.09112	5.16493	6.13999	6.21585	5.94123
	Cit.30652.1.S1_s_at	3.5	minor CHO metabolism.others	weakly similar to ( 174)AT2G37770| Symbols: | aldo/keto reductase family protein | chr2:15841966-15843737 FORWARDweakly similar to ( 143)ALDR_HORVU affx|C37_15769;	6.94296	7.33029	6.41902	7.19203	7.34186	7.27235	7.45235	7.56146	7.3097
	Cit.26196.1.S1_at	30.2.17	signalling.receptor kinases.DUF 26	very weakly similar to (84.3)AT4G23160| Symbols: | protein kinase family protein | chr4:12129496-12134097 FORWARDweakly similar to ( 105)POLX_TOBAC affx|C37_32775;	6.48618	5.65081	6.20848	6.08024	6.1515	7.09061	7.19703	6.85813	7.02033
	Cit.36637.1.S1_s_at	30.3	signalling.calcium	moderately similar to ( 239)AT5G07300| Symbols: BON2 | BON2 (BONZAI 2) | chr5:2299997-2303041 FORWARD affx|C37_37831;	5.17215	5.9462	5.05765	6.05177	5.84423	6.07085	6.25562	6.39404	6.28365
	Cit.38637.1.S1_at	30.3	signalling.calcium	weakly similar to ( 152)AT4G14640| Symbols: CAM8 | CAM8 (CALMODULIN 8); calcium ion binding | chr4:8397795-8399991 FORWARDweakly similar to ( 145)CALM2_ORYSA affx|C37_44579;	4.44399	4.20002	3.05853	4.90498	4.01772	4.9909	4.93358	5.35009	4.57409
	Cit.18499.1.S1_at	33.99	development.unspecified	moderately similar to ( 201)AT1G28240| Symbols: | similar to unknown protein [Arabidopsis thaliana] (TAIR:AT1G53040.1); similar to unknown protein [Arabidopsis thaliana] (TAIR:AT1G53040.2); similar to hypothetical protein [Vitis vinifera] (GB:CAN81089.1); contains InterPro domain Protein of unknown function DUF616 (InterPro:IPR006852) | chr1:9868508-9871785 REVERSE affx|C37_24356;	5.75709	5.05589	5.69527	5.7147	5.49514	6.08589	6.85899	6.37492	6.26575
	Cit.14675.1.S1_at	34.12	transport.metal	moderately similar to ( 270)AT3G58060| Symbols: | cation efflux family protein / metal tolerance protein, putative (MTPc3) | chr3:21508755-21510653 REVERSE affx|C37_19452;	9.38582	9.03477	9.05072	9.06521	8.98911	9.21535	10.1408	9.91281	9.63702
	Cit.17004.1.S1_at	34.2.1	transporter.sugars.sucrose	highly similar to ( 612)AT1G22710| Symbols: SUT1, ATSUC2, SUC2 | SUC2 (SUCROSE-PROTON SYMPORTER 2); carbohydrate transmembrane transporter/ sucrose transmembrane transporter/ sucrose:hydrogen symporter/ sugar:hydrogen ion symporter | chr1:8030900-8032959 REVERSEhighly similar to ( 570)SUT_SPIOL affx|C37_01286;	3.66769	3.39476	3.56032	3.40554	3.92723	3.39219	4.65045	4.38087	4.0995
	Cit.2928.1.S1_s_at	34.3	transport.amino acids	moderately similar to ( 371)AT5G23810| Symbols: AAP7 | AAP7 (amino acid permease 7) | chr5:8028464-8030141 FORWARD affx|C37_03701;	7.35236	6.37777	7.32659	7.84797	7.84828	7.45833	9.00389	8.27795	8.40898
	Cit.13957.1.S1_at	34.99	transport.misc	moderately similar to ( 472)AT1G20925| Symbols: | auxin efflux carrier family protein | chr1:7290601-7292496 FORWARD affx|C37_18481;	7.87135	6.97555	5.42902	8.04618	7.74416	8.28534	8.63007	8.31695	8.17608
	Cit.29673.1.S1_s_at	35.2	not assigned.unknown	affx|C37_05905;	4.18754	3.56122	3.96719	4.2378	4.11501	4.29254	5.51547	5.00064	4.35793
	Cit.30483.1.S1_s_at	35.2	not assigned.unknown	moderately similar to ( 227)AT5G04550| Symbols: | similar to unknown protein [Arabidopsis thaliana] (TAIR:AT3G23160.1); similar to unnamed protein product [Vitis vinifera] (GB:CAO46545.1); contains InterPro domain Protein of unknown function DUF668 (InterPro:IPR007700) | chr5:1303758-1305557 REVERSE affx|C37_12043;	7.97723	8.1143	7.10309	8.27851	8.49165	8.17667	8.28411	8.51783	8.70445
	Cit.34286.1.S1_at	35.2	not assigned.unknown	affx|C37_26941;	9.30597	9.27384	8.80251	9.58713	9.58514	10.1371	10.0884	9.94859	9.69219
	Cit.5116.1.S1_at	35.2	not assigned.unknown	affx|C37_06482;	9.00038	8.42444	7.01613	8.89678	8.71757	9.19238	9.40728	9.036	8.99132
	Cit.26199.1.S1_at	35.2	not assigned.unknown	affx|C37_32792;	4.56257	3.98541	4.32943	4.07875	3.93885	4.19187	6.50898	5.51586	5.09799
	Cit.6304.1.S1_at	35.2	not assigned.unknown	affx|C37_08166;	5.59292	4.58204	4.46967	4.85819	6.54239	6.35165	5.87546	5.00844	6.85705
	Cit.16993.1.S1_s_at	35.2	not assigned.unknown	very weakly similar to (90.1)AT3G55240| Symbols: | Overexpression leads to PEL (Pseudo-Etiolation in Light) phenotype. | chr3:20484853-20485682 REVERSE affx|C37_01112;	9.75581	9.96631	8.71986	10.8308	10.4117	12.0213	11.7214	11.6472	11.49
	Cit.30935.1.S1_at	1.1.40	PS.lightreaction.cyclic electron flow-chlororespiration	moderately similar to ( 345)AT4G22260| Symbols: IM1, IM | IM (IMMUTANS) | chr4:11769979-11772362 REVERSE affx|C37_19440;	7.54134	7.38369	6.9981	7.47238	7.19703	7.46912	8.04206	7.99434	7.80015
	Cit.31144.1.S1_at	13.1.4.1.4	amino acid metabolism.synthesis.branched chain group.common.branched-chain amino acid aminotransferase	moderately similar to ( 423)AT1G10070| Symbols: ATBCAT-2 | ATBCAT-2; catalytic | chr1:3288674-3290166 FORWARD affx|C37_21002;	8.10265	8.09538	7.1791	8.62083	8.53389	9.3051	9.22766	9.00018	8.65746
	Cit.36909.1.S1_s_at	16.2.1.10	secondary metabolism.phenylpropanoids.lignin biosynthesis.CAD	moderately similar to ( 318)AT4G37990| Symbols: ELI3, ELI3-2 | ELI3-2 (ELICITOR-ACTIVATED GENE 3) | chr4:17855958-17857382 FORWARDmoderately similar to ( 341)MTDH_FRAAN affx|C37_40519;	10.8648	9.69593	10.0394	10.4333	10.3271	11.2557	12.0899	11.5352	10.9307
	Cit.14715.1.S1_s_at	2.2.1.3.3	major CHO metabolism.degradation.sucrose.invertases.vacuolar	moderately similar to ( 218)AT1G12240| Symbols: ATBETAFRUCT4, VAC-INV | ATBETAFRUCT4/VAC-INV (VACUOLAR INVERTASE); beta-fructofuranosidase/ hydrolase, hydrolyzing O-glycosyl compounds | chr1:4153697-4157455 FORWARDmoderately similar to ( 236)INVA_PHAAU affx|C37_19506;	3.99612	3.0759	3.48281	3.22645	3.3594	3.86283	6.93939	4.84967	4.16766
	Cit.28810.1.S1_s_at	20.1.1	stress.biotic.respiratory burst	moderately similar to ( 246)AT5G51060| Symbols: ATRBOHC, RBOHC, RHD2 | RHD2 (ROOT HAIR DEFECTIVE 2) | chr5:20774710-20779401 REVERSE affx|C37_41012;	8.73648	8.81991	7.66933	8.42329	8.78951	8.79591	9.06889	8.80249	8.48893
	Cit.29765.1.S1_at	20.2.1	stress.abiotic.heat	moderately similar to ( 225)AT3G62600| Symbols: | DNAJ heat shock family protein | chr3:23162014-23164322 REVERSEweakly similar to ( 101)DNJH_CUCSA affx|C37_06994;	6.36549	6.55558	5.96682	6.52615	6.77131	7.19364	7.14976	7.36722	6.63456
	Cit.13449.1.S1_at	27.3.6	RNA.regulation of transcription.bHLH,Basic Helix-Loop-Helix family	moderately similar to ( 293)AT1G01260| Symbols: | basic helix-loop-helix (bHLH) family protein | chr1:109595-111367 FORWARD affx|C37_17807;	7.10857	6.64416	5.91001	7.1379	7.31578	6.6564	7.51877	7.49481	7.42648
	Cit.31326.1.S1_at	29.4	protein.postranslational modification	moderately similar to ( 263)AT3G62260| Symbols: | protein phosphatase 2C, putative / PP2C, putative | chr3:23049491-23051366 REVERSE affx|C37_21739;	7.28494	6.7178	6.58057	7.61913	7.69802	7.26158	7.7618	7.48757	7.25047
	Cit.36625.1.S1_at	29.5.9	protein.degradation.AAA type	moderately similar to ( 287)AT3G03060| Symbols: | ATPase | chr3:692195-695431 FORWARD affx|C37_37534;	4.26236	5.50003	4.21905	5.17331	4.94298	5.73347	6.45358	5.80875	5.02573
	Cit.31132.1.S1_at	30.6	signalling.MAP kinases	moderately similar to ( 241)AT4G29810| Symbols: MKK2, MK1, ATMKK2 | ATMKK2 (MAP KINASE KINASE 2) | chr4:14593485-14595247 REVERSEweakly similar to ( 186)M2K1_ORYSA affx|C37_20920;	7.22908	7.5496	6.78319	7.40076	7.4808	7.79888	8.00203	7.79277	7.44225
	Cit.20985.1.S1_s_at	35.2	not assigned.unknown	affx|C37_45932;	7.52938	8.55485	6.49569	8.20019	7.78193	8.82916	9.07349	9.32039	8.90287
	Cit.5063.1.S1_at	15.2	metal handling.binding, chelation and storage	weakly similar to ( 142)AT2G36950| Symbols: | heavy-metal-associated domain-containing protein | chr2:15522295-15523833 FORWARD affx|C37_06421;	9.86232	10.3999	8.7444	10.0718	9.68735	10.5109	10.665	10.8231	10.4725
	Cit.25648.1.S1_s_at	16.2.1.3	secondary metabolism.phenylpropanoids.lignin biosynthesis.4CL	moderately similar to ( 352)AT3G21240| Symbols: AT4CL2, 4CL2 | 4CL2 (4-coumarate:CoA ligase 2); 4-coumarate-CoA ligase | chr3:7454503-7457320 REVERSEmoderately similar to ( 370)4CL2_TOBAC affx|C37_31177;	7.83958	6.49652	7.61985	7.77396	7.55193	8.38651	9.10751	8.89156	8.14262
	Cit.25129.1.S1_at	17.2.2	hormone metabolism.auxin.signal transduction	weakly similar to ( 197)AT5G49980| Symbols: AFB5 | AFB5 (AUXIN F-BOX PROTEIN 5); ubiquitin-protein ligase | chr5:20351646-20353757 REVERSE affx|C37_27501;	4.27451	5.52399	4.49864	5.29666	5.42401	5.39903	5.68837	5.87331	5.50567
	Cit.6750.1.S1_at	18.4.1	Co-factor and vitamine metabolism.pantothenate.pantothenate kinase	highly similar to ( 563)AT4G32180| Symbols: ATPANK2 | ATPANK2 (PANTOTHENATE KINASE 2) | chr4:15538346-15543721 REVERSE affx|C37_08881;	7.33754	7.4079	6.98422	7.44449	7.77334	7.43081	8.09725	8.21862	8.24785
	Cit.29504.1.S1_s_at	26.8	misc.nitrilases, *nitrile lyases, berberine bridge enzymes, reticuline oxidases, troponine reductases	weakly similar to ( 175)AT4G20820| Symbols: | FAD-binding domain-containing protein | chr4:11150171-11151769 FORWARD affx|C37_03406;	7.37165	6.36234	4.16111	7.00685	6.63988	7.37658	7.4736	7.37195	7.09137
	Cit.11156.1.S1_s_at	27.3.32	RNA.regulation of transcription.WRKY domain transcription factor family	moderately similar to ( 417)AT4G22070| Symbols: ATWRKY31, WRKY31 | WRKY31 (WRKY DNA-binding protein 31); transcription factor | chr4:11691393-11694246 REVERSE affx|C37_14935;	7.69558	7.36257	6.11208	7.68288	7.83289	7.89806	8.06997	7.5074	7.64448
	Cit.36305.1.S1_s_at	27.3.62	RNA.regulation of transcription.Nucleosome/chromatin assembly factor group	weakly similar to ( 141)AT1G20693| Symbols: HMG BETA 1, NFD2, NFD02, HMGB2 | HMGB2 (HIGH MOBILITY GROUP B 2) | chr1:7177272-7178477 FORWARDweakly similar to ( 127)HMGL_SOYBN affx|C37_34607;	4.22842	4.90442	4.07336	4.77244	4.8754	5.13638	5.25682	5.23723	5.09987
	Cit.25103.1.S1_at	30.11	signalling.light	weakly similar to ( 145)AT2G27110| Symbols: FRS3 | FRS3 (FAR1-RELATED SEQUENCE 3); zinc ion binding | chr2:11584047-11587337 REVERSE affx|C37_27130;	3.75226	3.55076	2.85084	3.60114	4.0129	3.54896	3.93786	4.02619	3.83876
	Cit.14038.1.S1_s_at	35.2	not assigned.unknown	affx|C37_18587;	6.5853	7.41852	6.36777	7.56186	7.53263	7.38978	7.45236	7.70354	7.74196
	Cit.30696.1.S1_s_at	35.2	not assigned.unknown	affx|C37_16406;	7.50315	7.6428	6.85662	7.6415	7.76105	7.67259	7.94242	8.07472	8.35557
	Cit.6647.1.S1_s_at	11.9.3.3	lipid metabolism.lipid degradation.lysophospholipases.glycerophosphodiester phosphodiesterase	moderately similar to ( 383)AT5G41080| Symbols: | glycerophosphoryl diester phosphodiesterase family protein | chr5:16459217-16461063 FORWARD affx|C37_08714;	8.40322	8.29559	7.3134	7.75187	8.59416	8.19365	8.34674	8.7542	8.17813
	Cit.17425.1.S1_s_at	33.99	development.unspecified	moderately similar to ( 281)AT1G28380| Symbols: NSL1 | NSL1 (NECROTIC SPOTTED LESIONS 1) | chr1:9963682-9966046 FORWARD affx|C37_08858;	8.11279	7.68072	6.82604	8.33117	8.07211	7.8861	8.13604	8.33261	8.21653
	Cit.7242.1.S1_at	35.2	not assigned.unknown	affx|C37_09765;	4.51001	5.03465	4.07462	4.73114	5.37866	6.11251	5.86774	5.95106	5.92785
	Cit.33248.1.S1_at	29.2.1.2.2.34	protein.synthesis.ribosomal protein.eukaryotic.60S subunit.L34	moderately similar to ( 305)AT5G39785| Symbols: | structural constituent of ribosome | chr5:15946485-15949443 FORWARD affx|C37_25153;	7.05841	7.74712	6.96672	7.47746	7.37253	8.0686	7.9903	8.31732	8.11925
	Cit.35696.1.S1_at	29.5.11.4.2	protein.degradation.ubiquitin.E3.RING	moderately similar to ( 276)AT3G05545| Symbols: | transcription factor, putative / zinc finger (C3HC4 type RING finger) family protein | chr3:1609442-1612139 FORWARD affx|C37_29212;	7.82948	8.43569	7.66136	8.21434	8.19482	8.69686	8.99234	8.60734	8.30657
	Cit.29838.1.S1_s_at	31.3.1	cell.cycle.peptidylprolyl isomerase	moderately similar to ( 213)AT5G48570| Symbols: | peptidyl-prolyl cis-trans isomerase, putative / FK506-binding protein, putative | chr5:19707972-19710882 REVERSEmoderately similar to ( 205)FKB70_WHEAT affx|C37_07772;	9.36866	9.47055	8.72567	9.28658	9.60157	9.39331	9.8106	9.89599	10.0182
	Cit.15958.1.S1_at	33.1	development.storage proteins	moderately similar to ( 231)AT2G26560| Symbols: PLP2, PLA2A, PLA IIA | PLP2 (PHOSPHOLIPASE A 2A); nutrient reservoir | chr2:11300990-11302786 REVERSEweakly similar to ( 122)PAT3_SOLTU affx|C37_21487;	3.73427	3.77053	3.23956	4.17027	3.72044	4.96904	4.5745	5.00857	4.43429
	Cit.23727.1.S1_at	34.2	transporter.sugars	moderately similar to ( 227)AT2G20780| Symbols: | mannitol transporter, putative | chr2:8954577-8956251 REVERSE affx|C37_39089;	4.52768	5.07271	4.60626	5.09601	4.6292	5.73034	5.81556	5.82761	5.07231
	Cit.4608.1.S1_at	35.2	not assigned.unknown	weakly similar to ( 143)AT1G23550| Symbols: SRO2 | SRO2 (SIMILAR TO RCD ONE 2); NAD+ ADP-ribosyltransferase | chr1:8350901-8352221 FORWARD affx|C37_05842;	4.86725	5.24083	4.50907	6.09153	5.99672	6.53667	6.06757	6.59326	6.08927
Cluster 3	Cit.18017.1.S1_s_at	17.7.1.2	hormone metabolism.jasmonate.synthesis-degradation.lipoxygenase	weakly similar to ( 166)AT1G72520| Symbols: | lipoxygenase, putative | chr1:27312273-27316251 FORWARDweakly similar to ( 110)LOX6_ORYSA affx|C37_18454;	7.77895	7.85247	6.46538	7.6292	7.86485	7.12655	7.78247	7.76628	7.81018
	Cit.13424.1.S1_at	26.1	misc.cytochrome P450	highly similar to ( 607)AT4G19230| Symbols: CYP707A1 | CYP707A1 (cytochrome P450, family 707, subfamily A, polypeptide 1); oxygen binding | chr4:10521535-10523577 FORWARDmoderately similar to ( 206)C85A1_ORYSA affx|C37_17778;	10.0714	9.01895	7.61545	9.77801	9.97265	8.15609	8.3902	8.3585	8.74536
	Cit.29680.1.S1_at	29.5.11.4.2	protein.degradation.ubiquitin.E3.RING	weakly similar to ( 164)AT1G60190| Symbols: | armadillo/beta-catenin repeat family protein / U-box domain-containing protein | chr1:22202068-22204128 FORWARD affx|C37_05999;	7.38178	6.47746	5.54509	7.67699	8.1849	5.30198	6.97663	6.45512	7.96637
	Cit.4660.1.S1_at	29.5.11.4.3.2	protein.degradation.ubiquitin.E3.SCF.FBOX	weakly similar to ( 135)AT1G61340| Symbols: | F-box family protein | chr1:22632191-22633406 FORWARD affx|C37_05909;	8.32648	7.52726	6.32082	8.13847	8.29884	7.31155	7.78406	7.4689	8.06424
	Cit.27984.1.S1_at	30.2.11	signalling.receptor kinases.leucine rich repeat XI	weakly similar to ( 193)AT5G20480| Symbols: EFR | EFR (EF-TU RECEPTOR); ATP binding / kinase/ protein serine/threonine kinase | chr5:6922499-6925681 FORWARDweakly similar to ( 171)RPK1_IPONI affx|C37_37532;	4.78276	5.38691	4.19758	3.83236	5.2956	4.37923	4.32216	4.79049	4.75171
	Cit.30545.1.S1_at	33.99	development.unspecified	weakly similar to ( 162)AT5G48150| Symbols: PAT1 | PAT1 (PHYTOCHROME A SIGNAL TRANSDUCTION 1); transcription factor | chr5:19539723-19541279 REVERSEmoderately similar to ( 244)CIGR1_ORYSA affx|C37_13492;	8.92693	7.84469	6.25318	8.70029	9.22392	6.72163	7.68848	7.5048	8.28061
	Cit.9625.1.S1_s_at	34.8	transport.metabolite transporters at the envelope membrane	moderately similar to ( 239)AT1G61800| Symbols: GPT2 | GPT2 (glucose-6-phosphate/phosphate translocator 2); antiporter/ glucose-6-phosphate transmembrane transporter | chr1:22828192-22830124 FORWARDvery weakly similar to ( 100)TPT_FLAPR affx|C37_13053;	9.91754	8.09643	6.32787	9.84474	9.64557	7.90792	7.81761	8.71497	8.06927
	Cit.17204.1.S1_at	35.2	not assigned.unknown	affx|C37_05262;	9.36513	8.77947	7.82517	9.71224	9.41823	9.34755	9.5107	8.96542	9.19592
	Cit.18057.1.S1_s_at	35.2	not assigned.unknown	affx|C37_19059;	7.89213	6.49194	5.01253	7.70029	7.2882	6.46594	6.63074	6.97631	7.54441
	Cit.5426.1.S1_s_at	35.2	not assigned.unknown	moderately similar to ( 350)AT3G19970| Symbols: | similar to unknown protein [Arabidopsis thaliana] (TAIR:AT2G18245.1); similar to unnamed protein product [Vitis vinifera] (GB:CAO66476.1); contains InterPro domain Protein of unknown function DUF829, eukaryotic (InterPro:IPR008547) | chr3:6959650-6961373 FORWARD affx|C37_06890;	8.84928	7.99633	6.86109	8.36588	8.94907	7.31461	7.99903	8.07224	8.23022
	Cit.38213.1.S1_at	11.9.2.1	lipid metabolism.lipid degradation.lipases.triacylglycerol lipase	weakly similar to ( 149)AT1G30370| Symbols: | lipase class 3 family protein | chr1:10719151-10720740 REVERSE affx|C37_44140;	7.84535	7.73236	5.9181	7.5903	8.2253	6.92228	7.91494	7.78534	8.62801
	Cit.11083.1.S1_s_at	11.9.3.3	lipid metabolism.lipid degradation.lysophospholipases.glycerophosphodiester phosphodiesterase	moderately similar to ( 489)AT3G02040| Symbols: SRG3 | SRG3 (SENESCENCE-RELATED GENE 3); glycerophosphodiester phosphodiesterase | chr3:348512-349916 REVERSE affx|C37_14847;	10.0556	10.0501	7.70258	9.38407	9.78104	8.47862	9.29083	10.1051	8.96999
	Cit.29933.1.S1_at	13	amino acid metabolism	highly similar to ( 559)AT1G12420| Symbols: ACR8 | ACR8 (ACT Domain Repeat 8) | chr1:4226671-4228915 REVERSE affx|C37_08499;	7.3715	6.40429	4.94831	6.97889	7.95413	6.44066	6.31749	6.17419	6.90203
	Cit.11178.1.S1_s_at	17.2.3	hormone metabolism.auxin.induced-regulated-responsive-activated	moderately similar to ( 420)AT5G35735| Symbols: | auxin-responsive family protein | chr5:13918143-13920164 REVERSE affx|C37_14964;	10.9132	9.88364	9.63426	10.3636	10.8524	10.1596	10.6516	10.4568	10.687
	Cit.12474.1.S1_s_at	17.7.1.2	hormone metabolism.jasmonate.synthesis-degradation.lipoxygenase	moderately similar to ( 262)AT1G72520| Symbols: | lipoxygenase, putative | chr1:27312273-27316251 FORWARDmoderately similar to ( 217)LOX5_ORYSA affx|C37_16584;	9.77173	9.30378	7.83698	9.52307	10.1086	8.58419	8.97173	9.33019	9.48598
	Cit.22418.1.S1_s_at	21.1	redox.thioredoxin	weakly similar to ( 162)AT2G17420| Symbols: ATNTRA, NTR2, NTRA | NTRA (NADPH-dependent thioredoxin reductase 2) | chr2:7571439-7573301 FORWARD affx|C37_31614;	10.5509	9.64258	8.8826	10.312	11.0068	9.48777	10.3373	10.3251	10.6256
	Cit.37464.1.S1_at	21.2.1	redox.ascorbate and glutathione.ascorbate	weakly similar to ( 144)AT4G39830| Symbols: | L-ascorbate oxidase, putative | chr4:18479097-18481178 FORWARDvery weakly similar to (84.3)ASO_CUCMA affx|C37_43355;	4.7793	3.78398	3.17238	4.41961	4.57737	4.54408	4.1918	4.46827	4.07878
	Cit.35345.1.S1_s_at	26.2	misc.UDP glucosyl and glucoronyl transferases	moderately similar to ( 268)AT3G28340| Symbols: GATL10 | GATL10 (Galacturonosyltransferase-like 10); polygalacturonate 4-alpha-galacturonosyltransferase/ transferase, transferring hexosyl groups | chr3:10590633-10591730 REVERSE affx|C37_28502;	9.65484	8.71805	7.24209	9.63987	9.641	7.63028	8.541	8.49435	9.23282
	Cit.30272.1.S1_at	26.7	misc.oxidases - copper, flavone etc.	moderately similar to ( 364)AT1G76160| Symbols: SKS5 | SKS5 (SKU5 Similar 5); copper ion binding / oxidoreductase | chr1:28583105-28585914 REVERSEmoderately similar to ( 241)ASO_BRANA affx|C37_10171;	5.26905	3.13976	2.87286	4.72671	4.19977	3.1118	3.17545	3.893	3.07166
	Cit.30494.1.S1_s_at	27.3.12	RNA.regulation of transcription.C3H zinc finger family	moderately similar to ( 211)AT2G40140| Symbols: CZF1, ZFAR1 | CZF1/ZFAR1 | chr2:16779615-16781408 FORWARD affx|C37_12342;	9.79291	9.18485	7.86735	9.80687	10.4169	7.91859	8.63694	8.75883	9.79144
	Cit.36979.1.S1_s_at	27.3.21	RNA.regulation of transcription.GRAS transcription factor family	SCL13 (SCARECROW-LIKE 13)	10.3623	9.65591	8.52031	10.3576	10.7563	8.62777	9.17868	9.39204	10.152
	Cit.31085.1.S1_at	27.3.25	RNA.regulation of transcription.MYB domain transcription factor family	weakly similar to ( 181)AT4G37260| Symbols: MYB73, AtMYB73 | AtMYB73/MYB73 (myb domain protein 73); DNA binding / transcription factor | chr4:17540596-17541558 FORWARDweakly similar to ( 114)MYBA1_ORYSA affx|C37_20583;	6.18441	3.96499	3.29536	5.71861	5.21274	3.7175	4.89446	5.08266	4.37758
	Cit.40420.1.S1_at	27.3.3	RNA.regulation of transcription.AP2/EREBP, APETALA2/Ethylene-responsive element binding protein family	weakly similar to ( 180)AT5G51990| Symbols: CBF4, DREB1D | CBF4/DREB1D (C- REPEAT-BINDING FACTOR 4); DNA binding / transcription activator/ transcription factor | chr5:21134339-21135013 REVERSE affx|C37_47442;	8.66324	7.04522	5.87315	8.35449	8.44389	6.20419	6.74931	6.83025	7.60271
	Cit.29611.1.S1_at	27.3.32	RNA.regulation of transcription.WRKY domain transcription factor family	weakly similar to ( 135)AT4G23810| Symbols: ATWRKY53, WRKY53 | WRKY53 (WRKY DNA-binding protein 53); DNA binding / protein binding / transcription activator/ transcription factor | chr4:12392676-12393749 REVERSE affx|C37_04924;	9.48785	8.59699	5.98056	8.93428	9.17822	7.65225	7.53394	7.79677	7.67539
	Cit.12779.1.S1_at	27.3.32	RNA.regulation of transcription.WRKY domain transcription factor family	moderately similar to ( 219)AT4G23810| Symbols: ATWRKY53, WRKY53 | WRKY53 (WRKY DNA-binding protein 53); DNA binding / protein binding / transcription activator/ transcription factor | chr4:12392676-12393749 REVERSE affx|C37_16982;	10.3729	9.84125	7.74998	10.2209	10.317	9.5769	9.52375	9.90642	9.97175
	Cit.11790.1.S1_at	27.3.6	RNA.regulation of transcription.bHLH,Basic Helix-Loop-Helix family	moderately similar to ( 205)AT2G46510| Symbols: | basic helix-loop-helix (bHLH) family protein | chr2:19098259-19099959 REVERSE affx|C37_15710;	5.81198	4.87195	4.42715	5.44354	6.54504	4.49824	5.13215	5.1439	5.43345
	Cit.6134.1.S1_at	27.3.6	RNA.regulation of transcription.bHLH,Basic Helix-Loop-Helix family	weakly similar to ( 129)AT5G43650| Symbols: | basic helix-loop-helix (bHLH) family protein | chr5:17550537-17551985 REVERSE affx|C37_07894;	7.43	6.24243	3.53949	7.19315	6.87871	6.37101	6.09436	6.59422	6.44151
	Cit.29625.1.S1_at	29.4	protein.postranslational modification	weakly similar to ( 155)AT2G30020| Symbols: | protein phosphatase 2C, putative / PP2C, putative | chr2:12821514-12822981 FORWARD affx|C37_05142;	10.225	9.57459	7.34371	10.3017	10.5216	7.76181	8.91099	8.75096	9.97443
	Cit.4909.1.S1_at	29.5.11.4.2	protein.degradation.ubiquitin.E3.RING	weakly similar to ( 130)AT1G67856| Symbols: | protein binding / zinc ion binding | chr1:25446149-25446550 FORWARD affx|C37_06223;	9.90126	9.11342	8.23312	9.68211	9.65888	9.1396	9.3634	9.07588	8.99058
	Cit.7343.1.S1_at	29.5.11.4.2	protein.degradation.ubiquitin.E3.RING	moderately similar to ( 429)AT5G01830| Symbols: | armadillo/beta-catenin repeat family protein / U-box domain-containing protein | chr5:320980-323004 FORWARDweakly similar to ( 152)SPL11_ORYSA affx|C37_09937;	6.86054	6.24073	5.32982	6.4122	6.92106	6.35572	6.45993	6.17634	6.83199
	Cit.7343.1.S1_s_at	29.5.11.4.2	protein.degradation.ubiquitin.E3.RING	moderately similar to ( 429)AT5G01830| Symbols: | armadillo/beta-catenin repeat family protein / U-box domain-containing protein | chr5:320980-323004 FORWARDweakly similar to ( 152)SPL11_ORYSA affx|C37_09937;	6.96031	6.2604	5.2635	6.56162	6.90538	6.46298	6.51857	6.18571	6.91548
	Cit.2542.1.S1_at	29.5.11.4.5.2	protein.degradation.ubiquitin.E3.BTB/POZ Cullin3.BTB/POZ	moderately similar to ( 209)AT5G63160| Symbols: BT1 | BT1 (BTB and TAZ domain protein 1); protein binding / transcription regulator | chr5:25350711-25352625 REVERSE affx|C37_03215;	6.40662	5.16762	4.26675	6.33922	5.97184	4.9776	5.71381	5.74543	5.84414
	Cit.35813.1.S1_at	30.2.10	signalling.receptor kinases.leucine rich repeat X	weakly similar to ( 130)AT1G34420| Symbols: | leucine-rich repeat family protein / protein kinase family protein | chr1:12584565-12587548 FORWARD affx|C37_29367;	7.80826	7.3056	6.02667	7.55637	8.11452	6.53085	7.05297	7.68762	7.73684
	Cit.37957.1.S1_at	30.2.11	signalling.receptor kinases.leucine rich repeat XI	moderately similar to ( 213)AT1G09970| Symbols: | leucine-rich repeat transmembrane protein kinase, putative | chr1:3252410-3255430 FORWARD affx|C37_43879;	8.38567	7.54391	6.11498	7.8578	8.62774	6.78443	7.63264	7.47755	7.97757
	Cit.25037.1.S1_at	30.2.17	signalling.receptor kinases.DUF 26	weakly similar to ( 188)AT2G31880| Symbols: | leucine-rich repeat transmembrane protein kinase, putative | chr2:13561997-13563922 FORWARDvery weakly similar to (93.2)NORK_PEA affx|C37_24883;	9.65223	9.03962	7.9321	9.29752	9.11233	8.96394	9.12549	9.39411	9.22761
	Cit.3236.1.S1_at	30.3	signalling.calcium	weakly similar to ( 163)AT5G39670| Symbols: | calcium-binding EF hand family protein | chr5:15900498-15901112 FORWARD affx|C37_04093;	10.8736	10.2978	9.46396	10.9196	10.5575	9.85759	10.1001	9.88966	9.85593
	Cit.39515.1.S1_at	30.3	signalling.calcium	weakly similar to ( 179)AT2G24300| Symbols: | calmodulin-binding protein | chr2:10348511-10350537 FORWARD affx|C37_45898;	8.76856	7.70031	6.48521	8.20601	8.10646	7.47429	7.65721	7.72138	7.56274
	Cit.11371.1.S1_s_at	30.6	signalling.MAP kinases	moderately similar to ( 446)AT3G45640| Symbols: MPK3, ATMPK3 | ATMPK3 (MITOGEN-ACTIVATED PROTEIN KINASE 3); MAP kinase/ kinase/ protein kinase | chr3:16767903-16769461 FORWARDmoderately similar to ( 409)MMK1_MEDSA affx|C37_15209;	10.1037	9.1867	8.26597	9.84572	10.2736	9.19921	9.78514	9.41568	9.80765
	Cit.29767.1.S1_s_at	31.1	cell.organisation	moderately similar to ( 277)AT3G24530| Symbols: | AAA-type ATPase family protein / ankyrin repeat family protein | chr3:8945685-8947793 REVERSE affx|C37_07021;	7.60794	7.04685	6.5542	7.72378	7.71517	7.11126	7.74923	7.69253	7.5211
	Cit.3450.1.S1_at	33.99	development.unspecified	moderately similar to ( 363)AT1G01720| Symbols: ANAC002, ATAF1 | ATAF1 (Arabidopsis NAC domain containing protein 2); transcription factor | chr1:268471-269514 FORWARDmoderately similar to ( 340)NAC48_ORYSA affx|C37_04365;	11.4622	10.7467	9.65463	11.304	11.4351	11.0974	11.2439	10.5215	11.3565
	Cit.16156.1.S1_at	34.15	transport.potassium	moderately similar to ( 206)AT5G41330| Symbols: | potassium channel tetramerisation domain-containing protein | chr5:16553680-16555056 REVERSE affx|C37_21872;	10.5752	9.79573	8.45036	10.2245	10.601	9.11699	9.27065	9.16229	9.86988
	Cit.12005.1.S1_s_at	34.16	transport.ABC transporters and multidrug resistance systems	moderately similar to ( 267)AT2G36380| Symbols: PDR6, ATPDR6 | ATPDR6/PDR6 (PLEIOTROPIC DRUG RESISTANCE 6); ATPase, coupled to transmembrane movement of substances | chr2:15264662-15270706 FORWARDmoderately similar to ( 239)PDR2_NICPL affx|C37_15996;	8.45186	7.58868	6.39592	8.39888	9.23234	8.11465	8.0983	8.06347	8.19407
	Cit.21616.1.S1_at	34.16	transport.ABC transporters and multidrug resistance systems	weakly similar to ( 157)AT1G66950| Symbols: PDR11, ATPDR11 | ATPDR11/PDR11 (PLEIOTROPIC DRUG RESISTANCE 11); ATPase, coupled to transmembrane movement of substances | chr1:24981902-24988124 FORWARDweakly similar to ( 138)PDR2_NICPL affx|C37_24166;	7.81153	6.81629	5.94794	7.7828	8.6336	7.43682	6.97317	7.19959	7.49365
	Cit.12005.1.S1_at	34.16	transport.ABC transporters and multidrug resistance systems	moderately similar to ( 267)AT2G36380| Symbols: PDR6, ATPDR6 | ATPDR6/PDR6 (PLEIOTROPIC DRUG RESISTANCE 6); ATPase, coupled to transmembrane movement of substances | chr2:15264662-15270706 FORWARDmoderately similar to ( 239)PDR2_NICPL affx|C37_15996;	9.81536	9.1852	8.28421	9.96925	10.54	9.81669	9.8687	9.68676	9.70934
	Cit.28596.1.S1_at	34.2	transport.sugars	ZIF1 (ZINC INDUCED FACILITATOR 1); carbohydrate transporter/ sugar porter similar to ZIFL1 (ZINC INDUCED FACILITATOR-LIKE 1), tetracycline:hydrogen antiporter/ transporter [Arabidopsis thaliana] (TAIR:AT5G13750.1); similar to transporter, putative, expressed [Oryza sativa (japonica cultivar-group)] (GB:ABG21874.1); contains InterPro domain Major facilitator superfamily; (InterPro:IPR007114); cont…	5.61399	4.71625	4.20433	5.45942	5.70737	5.3004	5.47076	5.48338	5.36957
	Cit.30908.1.S1_s_at	34.3	transport.amino acids	weakly similar to ( 147)AT5G15240| Symbols: | amino acid transporter family protein | chr5:4947765-4950214 FORWARD affx|C37_19125;	7.78185	7.21387	5.20774	7.70239	8.03102	6.31974	7.70638	7.06904	8.03867
	Cit.38467.1.S1_at	35.2	not assigned.unknown	affx|C37_44403;	9.43398	8.75493	7.52552	9.15606	9.95528	7.65268	8.5049	8.64443	9.70381
	Cit.29711.1.S1_at	35.2	not assigned.unknown	weakly similar to ( 108)AT1G28380| Symbols: NSL1 | NSL1 (NECROTIC SPOTTED LESIONS 1) | chr1:9963682-9966046 FORWARD affx|C37_06407;	6.51227	6.2742	4.49661	6.44938	7.09685	5.06293	5.9271	5.56391	6.89688
	Cit.31351.1.S1_at	35.2	not assigned.unknown	weakly similar to ( 149)AT5G01750| Symbols: | Identical to Uncharacterized protein At5g01750 [Arabidopsis Thaliana] (GB:Q9LZX1;GB:Q8LEK9); similar to unknown protein [Arabidopsis thaliana] (TAIR:AT3G11740.1); similar to unnamed protein product [Vitis vinifera] (GB:CAO48825.1); contains InterPro domain Protein of unknown function DUF567 (InterPro:IPR007612) | chr5:290031-291106 FORWARD affx|C37_21…	9.58278	8.02203	6.65867	9.08881	9.03859	6.48285	7.76367	8.16083	8.9236
	Cit.35679.1.S1_s_at	35.2	not assigned.unknown	affx|C37_29186;	6.1265	6.67964	4.80067	7.2371	7.1314	6.29811	5.78523	6.05899	6.35288
	Cit.11181.1.S1_s_at	35.2	not assigned.unknown	weakly similar to ( 112)AT1G19180| Symbols: JAZ1, TIFY10A | JAZ1/TIFY10A (JASMONATE-ZIM-DOMAIN PROTEIN 1) | chr1:6622699-6623262 FORWARD affx|C37_14967;	10.6295	9.67626	8.7143	10.5065	10.5592	9.87452	10.7309	10.3863	10.0773
	Cit.12853.1.S1_s_at	35.2	not assigned.unknown	highly similar to ( 669)AT1G34630| Symbols: | similar to unknown protein [Arabidopsis thaliana] (TAIR:AT5G51150.1); similar to Os03g0190900 [Oryza sativa (japonica cultivar-group)] (GB:NP_001049229.1); similar to hypothetical protein OsI_010090 [Oryza sativa (indica cultivar-group)] (GB:EAY88857.1); contains domain UNCHARACTERIZED (PTHR12459) | chr1:12685295-12687085 FORWARD affx|C37_17071;	7.45829	6.55048	6.16074	7.35233	7.56734	7.15022	7.2671	6.93222	7.13396
	Cit.13040.1.S1_s_at	35.2	not assigned.unknown	affx|C37_17285;	8.72312	8.1356	5.6517	8.46752	8.01537	7.69411	8.24743	7.59327	7.95537
	Cit.17388.1.S1_at	35.2	not assigned.unknown	weakly similar to ( 103)AT2G45760| Symbols: BAL, BAP2 | BAP2 (BON ASSOCIATION PROTEIN 2) | chr2:18854199-18854822 REVERSE affx|C37_08414;	9.81526	8.6548	7.56232	8.78656	8.46401	8.58801	8.63087	8.77824	8.55112
	Cit.18251.1.S1_at	35.2	not assigned.unknown	affx|C37_21857;	7.47007	6.07197	4.52621	7.31068	7.0396	6.38758	6.43979	6.53353	6.54682
	Cit.18603.1.S1_at	35.2	not assigned.unknown	affx|C37_24972;	7.41839	5.6136	3.8425	6.83186	5.01055	6.32719	6.02464	6.47573	5.73811
	Cit.18603.1.S1_s_at	35.2	not assigned.unknown	affx|C37_24972;	5.87287	4.27277	3.53712	5.62209	4.24479	5.13567	4.57024	5.19929	4.58761
	Cit.20807.1.S1_s_at	35.2	not assigned.unknown	affx|C37_45191;	8.58524	7.51929	6.58026	8.51999	8.22845	8.16344	8.39843	8.16751	7.92787
	Cit.21217.1.S1_at	35.2	not assigned.unknown	affx|C37_46322;	5.22464	4.58063	3.79906	4.71975	4.93539	4.93258	5.12139	4.3462	4.71517
	Cit.28251.1.S1_at	35.2	not assigned.unknown	weakly similar to ( 148)AT1G68390| Symbols: | similar to unknown protein [Arabidopsis thaliana] (TAIR:AT1G68380.1); similar to unnamed protein product [Vitis vinifera] (GB:CAO42175.1); contains InterPro domain Protein of unknown function DUF266, plant (InterPro:IPR004949) | chr1:25646501-25649147 FORWARD affx|C37_38419;	9.72151	9.17762	8.14357	9.34049	9.8386	9.21956	9.18459	8.73475	9.04661
	Cit.30058.1.S1_at	35.2	not assigned.unknown	affx|C37_09201;	9.9926	9.36778	8.06273	9.70752	9.82394	8.50543	9.65025	9.00201	9.69731
	Cit.30163.1.S1_at	35.2	not assigned.unknown	affx|C37_09655;	9.43263	8.2267	6.09676	8.98105	9.14831	7.80141	8.58707	8.93216	9.06702
	Cit.30484.1.S1_at	35.2	not assigned.unknown	affx|C37_12048;	8.36315	7.88493	6.27187	8.08489	8.06959	7.09671	7.58693	7.90945	8.3176
	Cit.30622.1.S1_s_at	35.2	not assigned.unknown	affx|C37_15065;	10.5259	9.79791	8.8713	10.4605	10.7774	9.96832	10.1712	10.3657	10.3204
	Cit.31461.1.S1_at	35.2	not assigned.unknown	very weakly similar to (86.7)AT3G15518| Symbols: | similar to hypothetical protein [Nicotiana benthamiana] (GB:BAF02554.1) | chr3:5249228-5249548 FORWARD affx|C37_22482;	7.82246	7.62351	5.70277	7.3959	7.91147	6.88538	7.17849	6.70697	7.98688
	Cit.9649.1.S1_s_at	35.2	not assigned.unknown	weakly similar to ( 164)AT1G19180| Symbols: JAZ1, TIFY10A | JAZ1/TIFY10A (JASMONATE-ZIM-DOMAIN PROTEIN 1) | chr1:6622699-6623262 FORWARD affx|C37_13087;	12.285	11.8789	11.356	12.0868	12.3197	11.8512	12.3689	12.2445	12.2748
	Cit.18027.1.S1_at	35.2	not assigned.unknown	affx|C37_18570;	9.10981	8.00077	6.90858	8.44033	8.13264	9.02473	8.39208	8.50213	7.30791
	Cit.29868.1.S1_s_at	35.2	not assigned.unknown	weakly similar to ( 101)AT1G31130| Symbols: | similar to unknown protein [Arabidopsis thaliana] (TAIR:AT5G44860.1); similar to unnamed protein product [Vitis vinifera] (GB:CAO41960.1) | chr1:11114944-11115909 REVERSE affx|C37_08030;	6.43512	4.72415	3.68127	5.19454	5.02039	6.29094	4.93188	5.30298	4.56921
	Cit.7782.1.S1_at	10.2	cell wall.cellulose synthesis	moderately similar to ( 235)AT2G24630| Symbols: CSLC08, ATCSLC8, ATCSLC08 | ATCSLC08 (Cellulose synthase-like C8); transferase, transferring glycosyl groups | chr2:10478637-10481063 REVERSE affx|C37_10655;	6.71828	5.66004	4.84704	5.88577	6.41558	4.62197	5.38623	6.05147	6.30779
	Cit.836.1.S1_s_at	20.2.4	stress.abiotic.touch/wounding	weakly similar to ( 127)AT3G10985| Symbols: WI12, ATWI-12, SAG20 | SAG20 (WOUND-INDUCED PROTEIN 12) | chr3:3442782-3443114 FORWARDweakly similar to ( 127)WUN1_SOLTU affx|C37_01063;	9.94925	9.47551	8.71747	10.0722	10.4309	10.1863	9.97979	9.80038	9.81785
	Cit.2690.1.S1_at	26.8	misc.nitrilases, *nitrile lyases, berberine bridge enzymes, reticuline oxidases, troponine reductases	highly similar to ( 501)AT4G20820| Symbols: | FAD-binding domain-containing protein | chr4:11150171-11151769 FORWARD affx|C37_03404;	7.96707	6.97992	4.68246	7.06392	7.02774	7.62892	7.56757	7.48592	7.23647
	Cit.2690.1.S1_s_at	26.8	misc.nitrilases, *nitrile lyases, berberine bridge enzymes, reticuline oxidases, troponine reductases	highly similar to ( 501)AT4G20820| Symbols: | FAD-binding domain-containing protein | chr4:11150171-11151769 FORWARD affx|C37_03404;	9.9619	8.78456	6.66788	9.37551	8.93296	9.61077	9.47845	9.41316	9.05568
	Cit.9587.1.S1_at	26.9	misc.glutathione S transferases	moderately similar to ( 275)AT1G10360| Symbols: GST29, ATGSTU18 | ATGSTU18 (GLUTATHIONE S-TRANSFERASE 29); glutathione transferase | chr1:3395740-3396808 REVERSEmoderately similar to ( 208)GSTU6_ORYSA affx|C37_13005;	7.14868	6.52882	6.66175	7.07454	7.43101	7.47769	6.8782	6.35397	6.21048
	Cit.9587.1.S1_x_at	26.9	misc.glutathione S transferases	moderately similar to ( 275)AT1G10360| Symbols: GST29, ATGSTU18 | ATGSTU18 (GLUTATHIONE S-TRANSFERASE 29); glutathione transferase | chr1:3395740-3396808 REVERSEmoderately similar to ( 208)GSTU6_ORYSA affx|C37_13005;	8.74338	8.37686	8.34269	8.71557	9.12595	9.12484	8.50979	8.14546	7.88684
	Cit.18673.1.S1_at	27.3.03	RNA.regulation of transcription.AP2/EREBP, APETALA2/Ethylene-responsive element binding protein family	a member of the DREB subfamily A-4 of ERF/AP2 transcription factor family.	10.1571	8.70478	7.80012	9.85152	9.7936	8.80692	9.29834	9.21712	9.80236
	Cit.37764.1.S1_s_at	27.3.11	RNA.regulation of transcription.C2H2 zinc finger family	zinc finger (C2H2 type) family protein similar to AZF1 (ARABIDOPSIS ZINC-FINGER PROTEIN 1)	10.5975	9.84869	9.19595	10.5091	11.1701	10.0225	10.234	9.20964	10.4202
	Cit.3449.1.S1_s_at	27.3.27	RNA.regulation of transcription.NAC domain transcription factor family	weakly similar to ( 172)AT1G01720| Symbols: ANAC002, ATAF1 | ATAF1 (Arabidopsis NAC domain containing protein 2); transcription factor | chr1:268471-269514 FORWARDweakly similar to ( 142)NAC48_ORYSA affx|C37_04364;	11.6203	11.1144	10.1215	11.5482	11.7544	11.1559	11.3711	10.5296	11.5612
	Cit.29568.1.S1_s_at	27.3.27	RNA.regulation of transcription.NAC domain transcription factor family	very weakly similar to (97.1)AT1G01720| Symbols: ANAC002, ATAF1 | ATAF1 (Arabidopsis NAC domain containing protein 2); transcription factor | chr1:268471-269514 FORWARDweakly similar to ( 101)NAC48_ORYSA affx|C37_04366;	9.73924	9.07715	7.27987	9.77677	10.1511	9.33683	9.82165	8.85227	10.0257
	Cit.3449.1.S1_at	27.3.27	RNA.regulation of transcription.NAC domain transcription factor family	weakly similar to ( 172)AT1G01720| Symbols: ANAC002, ATAF1 | ATAF1 (Arabidopsis NAC domain containing protein 2); transcription factor | chr1:268471-269514 FORWARDweakly similar to ( 142)NAC48_ORYSA affx|C37_04364;	11.7106	11.1451	10.0734	11.4897	11.8139	11.0943	11.269	10.5094	11.5761
	Cit.15649.1.S1_at	27.3.3	RNA.regulation of transcription.AP2/EREBP, APETALA2/Ethylene-responsive element binding protein family	weakly similar to ( 145)AT4G25470| Symbols: DREB1C, FTQ4, CBF2 | CBF2 (FREEZING TOLERANCE QTL 4); DNA binding / transcription activator/ transcription factor | chr4:13015446-13016096 REVERSE affx|C37_20955;	8.21052	6.69451	5.11	8.03379	7.83849	5.67485	7.08343	6.51421	7.92949
	Cit.35055.1.S1_s_at	27.3.32	RNA.regulation of transcription.WRKY domain transcription factor family	very weakly similar to (85.5)AT2G30250| Symbols: ATWRKY25, WRKY25 | WRKY25 (WRKY DNA-binding protein 25); transcription factor | chr2:12910630-12912166 REVERSE affx|C37_27943;	7.5029	7.67492	5.40543	7.53517	7.91427	7.40531	7.84631	7.29153	7.64669
	Cit.18156.1.S1_at	27.3.64	RNA.regulation of transcription.PHOR1	moderately similar to ( 229)AT3G02840| Symbols: | immediate-early fungal elicitor family protein | chr3:618487-619626 FORWARD affx|C37_20671;	8.30141	7.32346	5.16582	7.5983	8.12119	7.72833	7.86068	7.94559	8.40644
	Cit.25028.1.S1_at	27.3.64	RNA.regulation of transcription.PHOR1	weakly similar to ( 167)AT3G02840| Symbols: | immediate-early fungal elicitor family protein | chr3:618487-619626 FORWARD affx|C37_24781;	7.89441	6.22762	4.33999	7.56902	7.52907	6.25348	7.21848	7.48995	7.69967
	Cit.13646.1.S1_at	27.3.69	RNA.regulation of transcription.SET-domain transcriptional regulator family	weakly similar to ( 186)AT2G35160| Symbols: SUVH5 | SUVH5 (SU(VAR)3-9 HOMOLOG 5) | chr2:14830641-14833025 FORWARD affx|C37_18056;	8.72489	8.00018	7.55361	8.51586	8.73761	8.59592	8.62283	8.36864	8.46133
	Cit.5765.1.S1_at	29.4	protein.postranslational modification	moderately similar to ( 400)AT4G14580| Symbols: SnRK3.3, CIPK4 | CIPK4 (CBL-INTERACTING PROTEIN KINASE 4); kinase | chr4:8367883-8369163 REVERSEmoderately similar to ( 279)CIPK1_ORYSA affx|C37_07361;	10.2763	10.0761	8.84933	10.3923	10.6638	10.68	10.167	9.80318	10.1715
	Cit.4026.1.S1_s_at	30.3	signalling.calcium	weakly similar to ( 149)AT4G27280| Symbols: | calcium-binding EF hand family protein | chr4:13663776-13664168 REVERSE affx|C37_05097;	11.3078	10.2518	9.55443	10.9311	10.8217	10.2803	9.81926	9.84809	10.1569
	Cit.16492.1.S1_at	35.2	not assigned.unknown	weakly similar to ( 138)AT5G38200| Symbols: | hydrolase | chr5:15273613-15275704 FORWARD affx|C37_22403;	8.52088	7.59785	6.68279	8.0693	8.11618	7.62979	7.4188	6.82111	7.01128
	Cit.17294.1.S1_at	35.2	not assigned.unknown	affx|C37_07029;	10.2636	9.58147	8.39243	10.3541	10.1789	9.22583	9.28718	9.23674	9.56651
	Cit.25798.1.S1_x_at	35.2	not assigned.unknown	affx|C37_31642;	5.95985	5.85365	5.32575	6.08289	6.3253	5.89991	5.39793	5.04303	5.61681
	Cit.3042.1.S1_s_at	35.2	not assigned.unknown	weakly similar to ( 117)AT1G52565| Symbols: | similar to unknown protein [Arabidopsis thaliana] (TAIR:AT3G15760.1); similar to unnamed protein product [Vitis vinifera] (GB:CAO62742.1); similar to unknown [Populus trichocarpa] (GB:ABK95602.1) | chr1:19583730-19584180 REVERSE affx|C37_03838;	10.4299	9.68504	9.50192	10.2276	10.4675	10.4234	9.99058	9.19888	9.97483
	Cit.6446.1.S1_at	35.2	not assigned.unknown	weakly similar to ( 109)AT5G57510| Symbols: | unknown protein | chr5:23306390-23306782 REVERSE affx|C37_08396;	8.45951	8.24299	6.9791	8.49232	8.17523	7.89548	7.85474	7.40304	7.89229
	Cit.7334.1.S1_at	35.2	not assigned.unknown	weakly similar to ( 150)AT5G17350| Symbols: | similar to unknown protein [Arabidopsis thaliana] (TAIR:AT3G03280.1); similar to unknown [Populus trichocarpa] (GB:ABK95625.1) | chr5:5718855-5719406 FORWARD affx|C37_09928;	11.3605	10.8499	9.97209	11.3243	11.7834	10.5018	10.7056	9.95296	11.4268
	Cit.5425.1.S1_at	35.2	not assigned.unknown	moderately similar to ( 236)AT3G19970| Symbols: | similar to unknown protein [Arabidopsis thaliana] (TAIR:AT2G18245.1); similar to unnamed protein product [Vitis vinifera] (GB:CAO66476.1); contains InterPro domain Protein of unknown function DUF829, eukaryotic (InterPro:IPR008547) | chr3:6959650-6961373 FORWARD affx|C37_06889;	6.01428	4.67864	3.68839	5.24453	5.97047	4.28436	4.6048	4.6212	4.73111
	Cit.40508.1.S1_s_at	35.2	not assigned.unknown	very weakly similar to (82.8)AT1G30135| Symbols: JAZ8, TIFY5A | JAZ8/TIFY5A (JASMONATE-ZIM-DOMAIN PROTEIN 8) | chr1:10596500-10597079 FORWARD affx|C37_47552;	8.90018	6.64343	5.83872	8.74365	8.38415	6.98309	7.84961	7.36863	7.373
	Cit.9620.1.S1_s_at	35.2	not assigned.unknown	affx|C37_13047;	10.594	8.76008	6.97698	10.3887	10.0887	8.45693	8.44002	9.19481	8.58861
	Cit.12967.1.S1_at	35.2	not assigned.unknown	very weakly similar to (84.7)AT1G30135| Symbols: JAZ8, TIFY5A | JAZ8/TIFY5A (JASMONATE-ZIM-DOMAIN PROTEIN 8) | chr1:10596500-10597079 FORWARD affx|C37_17204;	7.95364	5.80045	5.4137	7.73466	7.57537	6.20479	6.87959	6.49145	6.70881
	Cit.18211.1.S1_at	35.2	not assigned.unknown	affx|C37_21351;	8.26725	7.25697	5.44461	7.67924	7.66216	6.74488	6.82566	6.83233	7.09001
	Cit.30905.1.S1_at	35.2	not assigned.unknown	weakly similar to ( 112)AT5G17350| Symbols: | similar to unknown protein [Arabidopsis thaliana] (TAIR:AT3G03280.1); similar to unknown [Populus trichocarpa] (GB:ABK95625.1) | chr5:5718855-5719406 FORWARD affx|C37_19091;	10.0958	8.96193	7.86224	9.54361	10.2095	8.41479	9.12653	9.06369	9.74187
	Cit.37923.1.S1_at	35.2	not assigned.unknown	affx|C37_43844;	6.16957	5.56642	4.72144	5.76701	6.52556	4.93645	5.75881	5.21889	6.35563
	Cit.31336.1.S1_at	35.2	not assigned.unknown	affx|C37_21764;	5.29081	4.55537	4.4034	7.07411	6.7675	6.37269	5.22816	5.56269	4.53477
	Cit.10334.1.S1_at	12.1.1	N-metabolism.nitrate metabolism.NR	moderately similar to ( 376)AT1G77760| Symbols: GNR1, NR1, NIA1 | NIA1 (NITRATE REDUCTASE 1) | chr1:29240899-29244261 REVERSEmoderately similar to ( 398)NIA_CUCMA affx|C37_13912;	6.81721	6.08586	6.44355	6.76415	7.37934	7.36303	5.84548	6.61764	6.11574
	Cit.29533.1.S1_s_at	17.5.2	hormone metabolism.ethylene.signal transduction	weakly similar to ( 120)AT4G17490| Symbols: ERF-6-6, ATERF6 | ATERF6 (ETHYLENE RESPONSIVE ELEMENT BINDING FACTOR 6); DNA binding / transcription factor | chr4:9752985-9753833 REVERSEvery weakly similar to (92.8)ERF5_TOBAC affx|C37_03862;	10.7685	10.3941	9.07384	10.4234	10.6349	9.38346	9.57264	9.16784	10.111
	Cit.39321.1.S1_s_at	26.2	misc.UDP glucosyl and glucoronyl transferases	weakly similar to ( 115)AT1G24170| Symbols: GATL8, LGT9 | GATL8/LGT9 (Galacturonosyltransferase-like 8); polygalacturonate 4-alpha-galacturonosyltransferase/ transferase, transferring glycosyl groups / transferase, transferring hexosyl groups | chr1:8557440-8558621 REVERSE affx|C37_45640;	5.95387	5.77395	4.60874	6.09364	6.69365	4.60845	5.258	4.76231	5.63589
	Cit.17048.1.S1_at	27.3.11	RNA.regulation of transcription.C2H2 zinc finger family	weakly similar to ( 108)AT2G28710| Symbols: | zinc finger (C2H2 type) family protein | chr2:12330051-12330521 FORWARD affx|C37_02300;	11.4097	10.6686	9.51055	11.1915	11.6662	9.8922	9.94089	9.90419	10.7708
	Cit.18045.1.S1_s_at	27.3.3	RNA.regulation of transcription.AP2/EREBP, APETALA2/Ethylene-responsive element binding protein family	weakly similar to ( 102)AT1G01250| Symbols: | AP2 domain-containing transcription factor, putative | chr1:104731-105309 REVERSE affx|C37_18912;	8.09885	4.61884	3.09913	7.25942	5.71034	3.73263	3.77954	4.5784	4.15424
	Cit.4061.1.S1_s_at	29.4	protein.postranslational modification	moderately similar to ( 246)AT1G07160| Symbols: | protein phosphatase 2C, putative / PP2C, putative | chr1:2198154-2199677 REVERSE affx|C37_05141;	10.7668	10.1612	8.85224	10.7145	10.9398	8.82032	9.49372	9.31038	10.3894
	Cit.18105.1.S1_s_at	30.3	signalling.calcium	weakly similar to ( 123)AT5G42380| Symbols: CML39, CML37 | CML37/CML39; calcium ion binding | chr5:16959986-16960543 REVERSEvery weakly similar to (82.8)CALM_CHLRE affx|C37_20060;	11.3657	10.2072	8.83165	11.0733	11.5957	8.96166	9.62658	9.54714	11.0967
	Cit.13244.1.S1_at	30.3	signalling.calcium	weakly similar to ( 119)AT5G42380| Symbols: CML39, CML37 | CML37/CML39; calcium ion binding | chr5:16959986-16960543 REVERSEvery weakly similar to (83.6)CALM_CHLRE affx|C37_17548;	10.8561	10.0002	9.29438	10.7596	10.948	9.1962	9.83282	9.48431	10.536
	Cit.37829.1.S1_s_at	33.99	development.unspecified	very weakly similar to (97.4)AT5G22380| Symbols: ANAC090 | ANAC090 (Arabidopsis NAC domain containing protein 90); transcription factor | chr5:7408927-7410041 REVERSE affx|C37_43746;	7.92705	7.49622	4.79781	7.2568	7.94826	4.65985	5.38817	6.22309	6.82921
	Cit.5518.1.S1_at	33.99	development.unspecified	moderately similar to ( 283)AT5G48150| Symbols: PAT1 | PAT1 (PHYTOCHROME A SIGNAL TRANSDUCTION 1); transcription factor | chr5:19539723-19541279 REVERSEmoderately similar to ( 314)CIGR1_ORYSA affx|C37_07028;	9.61798	8.58688	7.4773	9.25005	9.81755	7.54302	8.22023	8.07211	8.73287
	Cit.10907.1.S1_at	34.9	transport.metabolite transporters at the mitochondrial membrane	moderately similar to ( 422)AT2G22500| Symbols: | mitochondrial substrate carrier family protein | chr2:9570611-9571552 REVERSE affx|C37_14630;	10.6954	9.75397	9.39957	10.0352	11.1366	9.86355	9.428	9.52168	10.1194
	Cit.3757.1.S1_at	35.2	not assigned.unknown	affx|C37_04757;	9.75188	8.88443	7.06149	9.03449	9.36087	7.76676	7.59782	7.9059	7.89236
	Cit.29575.1.S1_s_at	35.2	not assigned.unknown	weakly similar to ( 159)AT4G29780| Symbols: | similar to unknown protein [Arabidopsis thaliana] (TAIR:AT5G12010.1); similar to unnamed protein product [Vitis vinifera] (GB:CAO43835.1); contains domain PTHR22930 (PTHR22930) | chr4:14579865-14581487 FORWARD affx|C37_04450;	9.33453	8.70303	7.24717	9.27357	9.71493	7.18816	7.77039	7.9951	9.02481
	Cit.34251.1.S1_at	35.2	not assigned.unknown	affx|C37_26893;	6.18356	6.12583	4.27275	5.99716	7.09006	4.12364	4.96346	4.85068	6.35737
	Cit.33093.1.S1_at	35.2	not assigned.unknown	affx|C37_24905;	7.12024	5.11883	3.99786	6.15969	6.52293	4.04702	5.12274	5.12405	5.44397
	Cit.16071.1.S1_at	35.2	not assigned.unknown	affx|C37_21711;	7.83027	7.14111	6.19433	7.83137	7.92127	6.35063	6.50722	6.74758	7.23829
	Cit.17243.1.S1_at	35.2	not assigned.unknown	affx|C37_06024;	11.3072	10.6472	9.86066	11.1316	10.8563	10.1964	10.2074	9.70493	10.1838
	Cit.17450.1.S1_s_at	35.2	not assigned.unknown	affx|C37_09208;	12.2506	11.3929	10.416	12.0086	11.9636	10.5995	10.7375	10.5429	11.0699
	Cit.24979.1.S1_x_at	35.2	not assigned.unknown	affx|C37_45736;	5.62847	5.08122	4.08386	5.19522	5.48949	4.26236	4.60033	4.1729	4.92675
	Cit.6767.1.S1_at	35.2	not assigned.unknown	affx|C37_08904;	8.03795	7.26138	6.57111	7.67853	7.7142	7.19166	6.86582	6.42144	6.82336
	Cit.17724.1.S1_s_at	10.7	cell wall.modification	moderately similar to ( 442)AT4G25810| Symbols: XTH23, XTR6 | XTR6 (XYLOGLUCAN ENDOTRANSGLYCOSYLASE 6); hydrolase, acting on glycosyl bonds | chr4:13128703-13129724 FORWARDmoderately similar to ( 387)BRU1_SOYBN affx|C37_12788;	8.55218	5.78265	3.86741	7.95221	8.17191	3.75928	4.16633	5.5548	5.83562
	Cit.39752.1.S1_at	10.7	cell wall.modification	moderately similar to ( 239)AT4G38400| Symbols: EXPL2, ATEXPL2, ATHEXP BETA 2.2, ATEXLA2 | ATEXLA2 (ARABIDOPSIS THALIANA EXPANSIN-LIKE A2) | chr4:17978669-17979659 REVERSEweakly similar to ( 183)EXLA1_ORYSA affx|C37_46419;	8.27142	5.73442	4.13559	7.55293	6.86606	3.99418	3.90696	6.24288	4.77047
	Cit.27205.1.S1_at	10.7	cell wall.modification	weakly similar to ( 194)AT5G57560| Symbols: XTH22, TCH4 | TCH4 (TOUCH 4); hydrolase, acting on glycosyl bonds / xyloglucan:xyloglucosyl transferase | chr5:23324522-23325461 REVERSEweakly similar to ( 142)XTH_TOBAC affx|C37_35471;	7.66845	4.22679	3.69805	6.68031	6.47978	3.88309	3.60549	4.66007	3.91732
	Cit.9419.1.S1_x_at	10.7	cell wall.modification	moderately similar to ( 205)AT5G57560| Symbols: XTH22, TCH4 | TCH4 (TOUCH 4); hydrolase, acting on glycosyl bonds / xyloglucan:xyloglucosyl transferase | chr5:23324522-23325461 REVERSEweakly similar to ( 166)BRU1_SOYBN affx|C37_12790;	5.7607	3.98994	3.01621	5.39444	5.86024	3.05785	3.03827	3.65573	3.93307
	Cit.9421.1.S1_s_at	10.7	cell wall.modification	weakly similar to ( 188)AT4G25810| Symbols: XTH23, XTR6 | XTR6 (XYLOGLUCAN ENDOTRANSGLYCOSYLASE 6); hydrolase, acting on glycosyl bonds | chr4:13128703-13129724 FORWARDweakly similar to ( 168)BRU1_SOYBN affx|C37_12792;	6.9462	3.74114	3.00747	6.17322	5.94595	2.97261	3.09134	3.63471	3.32057
	Cit.31956.1.S1_at	26.4	misc.beta 1,3 glucan hydrolases	moderately similar to ( 235)AT2G19440| Symbols: | glycosyl hydrolase family 17 protein | chr2:8425246-8426888 REVERSEvery weakly similar to (95.5)E13D_HORVU affx|C37_23489;	6.78828	7.08614	5.65149	6.55161	7.27546	5.68543	5.84387	5.98761	6.15433
	Cit.31222.1.S1_at	27.3.03	RNA.regulation of transcription.AP2/EREBP, APETALA2/Ethylene-responsive element binding protein family	CRF3 (CYTOKININ RESPONSE FACTOR 3); DNA binding / transcription factor encodes a member of the ERF (ethylene response factor) subfamily B-5 of ERF/AP2 transcription factor family.	6.61367	6.87221	5.87597	6.24709	6.79934	5.8617	5.94244	6.08512	6.55759
	Cit.1820.1.S1_at	27.3.11	RNA.regulation of transcription.C2H2 zinc finger family	weakly similar to ( 116)AT2G28710| Symbols: | zinc finger (C2H2 type) family protein | chr2:12330051-12330521 FORWARD affx|C37_02302;	8.95006	7.67308	6.82697	8.17102	9.15988	6.97045	7.0232	7.0785	8.0758
	Cit.1819.1.S1_s_at	27.3.11	RNA.regulation of transcription.C2H2 zinc finger family	weakly similar to ( 117)AT2G28710| Symbols: | zinc finger (C2H2 type) family protein | chr2:12330051-12330521 FORWARD affx|C37_02301;	11.6546	10.4894	9.49449	11.1579	11.4952	9.56274	9.98454	9.67307	10.6834
	Cit.13519.1.S1_at	27.3.32	RNA.regulation of transcription.WRKY domain transcription factor family	moderately similar to ( 253)AT1G80840| Symbols: ATWRKY40, WRKY40 | WRKY40 (WRKY DNA-binding protein 40); transcription factor | chr1:30388726-30390248 FORWARD affx|C37_17895;	10.526	9.91613	9.01466	10.3093	10.6005	9.33034	9.06389	8.99254	9.83364
	Cit.4323.1.S1_at	29.4.1.57	protein.postranslational modification.kinase.receptor like cytoplasmatic kinase VII	highly similar to ( 592)AT3G24550| Symbols: ATPERK1 | ATPERK1 (PROLINE EXTENSIN-LIKE RECEPTOR KINASE 1); ATP binding / protein kinase | chr3:8960418-8963310 FORWARDmoderately similar to ( 242)PSKR_DAUCA affx|C37_05488;	6.6632	6.21586	4.67372	6.40115	7.05382	4.9791	4.09771	5.51297	5.98519
	Cit.29234.1.S1_at	29.5.11.04.02	protein.degradation.ubiquitin.E3.RING	zinc finger (C3HC4-type RING finger) family protein similar to zinc finger (C3HC4-type RING finger) family protein [Arabidopsis thaliana] (TAIR:AT5G62460.1); similar to Os11g0600700 [Oryza sativa (japonica cultivar-group)] (GB:NP_001068224.1); similar to unknown protein [Oryza sativa (japonica cultivar-group)] (GB:BAD52455.1); similar to Os08g0436200 [Oryza sativa (japonica cultivar-group)] (GB:N…	5.25079	4.60452	3.83472	4.42026	5.74385	3.96759	3.9087	4.05279	4.14259
	Cit.4030.1.S1_at	29.5.11.4.2	protein.degradation.ubiquitin.E3.RING	moderately similar to ( 286)AT1G60190| Symbols: | armadillo/beta-catenin repeat family protein / U-box domain-containing protein | chr1:22202068-22204128 FORWARDmoderately similar to ( 216)SPL11_ORYSA affx|C37_05102;	10.1895	8.99727	8.69154	10.2022	10.5475	7.97916	9.0968	8.63457	10.0946
	Cit.29559.1.S1_s_at	29.5.11.4.2	protein.degradation.ubiquitin.E3.RING	weakly similar to ( 172)AT5G27420| Symbols: | zinc finger (C3HC4-type RING finger) family protein | chr5:9684122-9685228 FORWARDvery weakly similar to (84.7)EL5_ORYSA affx|C37_04287;	7.32099	6.99444	6.43594	7.3679	8.29445	6.28299	6.51633	6.19353	7.50109
	Cit.29964.1.S1_at	30.1	signalling.in sugar and nutrient physiology	moderately similar to ( 370)AT5G64260| Symbols: | phosphate-responsive protein, putative | chr5:25721206-25722123 FORWARD affx|C37_08675;	8.71356	7.09555	5.58644	7.99096	8.09429	5.95714	4.91984	5.99594	6.06543
	Cit.35640.1.S1_s_at	30.1	signalling.in sugar and nutrient physiology	moderately similar to ( 240)AT4G08950| Symbols: | phosphate-responsive protein, putative (EXO) | chr4:5740375-5741319 FORWARD affx|C37_29125;	10.2053	8.2277	6.52154	9.3125	9.47914	6.67635	6.76813	7.50522	7.42722
	Cit.15993.1.S1_at	30.2.99	signalling.receptor kinases.misc	moderately similar to ( 315)AT1G25390| Symbols: | protein kinase family protein | chr1:8906627-8908787 REVERSEweakly similar to ( 163)NORK_MEDTR affx|C37_21561;	7.90975	7.21839	6.23565	7.73814	8.32836	5.96561	6.44957	6.71921	7.62074
	Cit.16885.1.S1_at	30.3	signalling.calcium	weakly similar to ( 173)AT1G66400| Symbols: | calmodulin-related protein, putative | chr1:24774519-24774992 REVERSEweakly similar to ( 121)CALM_MEDSA affx|C37_00132;	9.91893	8.38469	7.66227	9.53471	9.77901	6.95837	7.55741	8.45948	8.73877
	Cit.19911.1.S1_s_at	30.3	signalling.calcium	very weakly similar to (85.1)AT5G37770| Symbols: CML24, TCH2 | TCH2 (TOUCH 2); calcium ion binding | chr5:15016305-15016790 REVERSE affx|C37_29004;	9.01169	7.4603	6.63756	8.59426	8.82269	6.04305	6.76409	7.6016	7.89764
	Cit.29605.1.S1_at	33.99	development.unspecified	moderately similar to ( 233)AT5G22380| Symbols: ANAC090 | ANAC090 (Arabidopsis NAC domain containing protein 90); transcription factor | chr5:7408927-7410041 REVERSEweakly similar to ( 130)NAC68_ORYSA affx|C37_04886;	7.40786	6.76998	4.27591	6.51077	7.17434	3.94184	4.42888	5.45272	5.85185
	Cit.11847.1.S1_s_at	33.99	development.unspecified	moderately similar to ( 352)AT5G48150| Symbols: PAT1 | PAT1 (PHYTOCHROME A SIGNAL TRANSDUCTION 1); transcription factor | chr5:19539723-19541279 REVERSEmoderately similar to ( 326)CIGR2_ORYSA affx|C37_15789;	10.5785	9.89882	9.15423	10.3078	10.6222	8.81082	9.1066	9.27993	10.0882
	Cit.22602.1.S1_at	34.8	transport.metabolite transporters at the envelope membrane	weakly similar to ( 117)AT1G61800| Symbols: GPT2 | GPT2 (glucose-6-phosphate/phosphate translocator 2); antiporter/ glucose-6-phosphate transmembrane transporter | chr1:22828192-22830124 FORWARD affx|C37_32445;	7.96829	6.80595	5.55395	8.00555	8.18782	5.15743	5.949	5.92058	6.76909
	Cit.30692.1.S1_s_at	34.9	transport.metabolite transporters at the mitochondrial membrane	moderately similar to ( 201)AT2G22500| Symbols: | mitochondrial substrate carrier family protein | chr2:9570611-9571552 REVERSE affx|C37_16309;	10.3706	9.30485	7.97957	9.55937	9.97068	7.45985	8.36542	8.35918	9.13427
	Cit.10908.1.S1_s_at	34.9	transport.metabolite transporters at the mitochondrial membrane	moderately similar to ( 388)AT2G22500| Symbols: | mitochondrial substrate carrier family protein | chr2:9570611-9571552 REVERSE affx|C37_14631;	10.9483	9.81817	9.68246	10.2699	11.075	9.87329	9.65004	9.77441	9.95834
	Cit.7482.1.S1_at	35.2	not assigned.unknown	affx|C37_10161;	8.60851	6.62268	5.70091	8.22833	8.60962	4.95219	6.3702	6.92967	7.44753
	Cit.16508.1.S1_at	35.2	not assigned.unknown	affx|C37_22427;	9.32793	8.17749	7.59035	9.04698	9.61656	6.713	7.88791	7.88622	8.7682
	Cit.24979.1.S1_at	35.2	not assigned.unknown	affx|C37_45736;	6.24605	5.70107	4.48979	5.6455	5.8896	4.38212	4.71367	4.57374	5.41022
	Cit.29443.1.S1_s_at	35.2	not assigned.unknown	moderately similar to ( 343)AT4G31290| Symbols: | ChaC-like family protein | chr4:15186857-15188284 FORWARD affx|C37_02385;	8.93086	7.92633	7.21162	8.8202	8.71153	6.91123	7.12239	7.46741	7.80952
	Cit.35587.1.S1_s_at	35.2	not assigned.unknown	weakly similar to ( 106)AT1G14860| Symbols: ATNUDT18 | ATNUDT18 (Arabidopsis thaliana Nudix hydrolase homolog 18); hydrolase | chr1:5124988-5125800 FORWARD affx|C37_29009;	10.1363	8.90525	7.8584	9.82101	10.005	7.47136	7.90288	8.47778	9.27828
	Cit.7047.1.S1_at	35.2	not assigned.unknown	moderately similar to ( 331)AT5G01710| Symbols: | similar to methyltransferase [Arabidopsis thaliana] (TAIR:AT4G24805.1); similar to unnamed protein product [Vitis vinifera] (GB:CAO48800.1); contains InterPro domain Methyltransferase FkbM (InterPro:IPR006342) | chr5:263706-265247 REVERSE affx|C37_09415;	7.4064	6.67012	5.10093	6.6801	6.85972	4.86466	4.79834	5.20392	5.95144
	Cit.14258.1.S1_at	35.2	not assigned.unknown	affx|C37_18875;	7.75048	7.28167	6.25712	7.34114	7.62509	5.86979	6.2481	6.57072	7.6018
	Cit.21476.1.S1_at	35.2	not assigned.unknown	affx|C37_47175;	7.70446	6.58546	5.38088	6.80734	7.24766	4.66754	5.43968	5.83188	6.40031
	Cit.3779.1.S1_s_at	35.2	not assigned.unknown	affx|C37_04786;	11.5746	11.0245	10.0355	11.3073	11.411	9.48297	9.90717	10.3657	10.7807
	Cit.37995.1.S1_at	35.2	not assigned.unknown	affx|C37_43917;	6.60527	6.38769	5.34456	6.60656	7.39508	4.79103	5.69819	5.64344	6.81907
	Cit.10258.1.S1_s_at	35.2	not assigned.unknown	affx|C37_13820;	10.496	10.0097	9.23951	10.3013	10.6343	9.16851	9.1979	8.99451	9.86287
	Cit.17409.1.S1_at	35.2	not assigned.unknown	affx|C37_08674;	4.58781	3.60889	3.69085	4.70399	4.23637	3.56556	4.01328	3.25709	3.63211
	Cit.18188.1.S1_at	35.2	not assigned.unknown	affx|C37_21075;	5.32852	4.30969	3.99708	5.43561	4.88857	3.82611	3.85135	4.39632	4.18212
	Cit.22653.1.S1_at	35.2	not assigned.unknown	affx|C37_32590;	9.93249	9.04486	8.06464	9.29877	9.79643	8.24651	8.01306	7.92715	9.03282
	Cit.22123.1.S1_at	35.2	not assigned.unknown	affx|C37_30276;	3.10964	3.23834	3.18664	3.08107	4.04882	3.05996	3.1559	3.36113	2.99616
	Cit.27926.1.S1_at	35.2	not assigned.unknown	affx|C37_37334;	7.98021	7.53439	6.92903	7.76065	8.46974	6.75725	7.01237	7.08877	7.46891
	Cit.37811.1.S1_s_at	10.1.20	cell wall.precursor synthesis.phosphomannose isomerase	weakly similar to ( 154)AT3G02570| Symbols: MEE31 | MEE31 (maternal effect embryo arrest 31); mannose-6-phosphate isomerase | chr3:543470-545485 REVERSE affx|C37_43722;	6.915	5.4867	5.12659	6.34082	6.91392	5.00684	4.98005	5.65415	5.78308
	Cit.14493.1.S1_s_at	10.2	cell wall.cellulose synthesis	moderately similar to ( 265)AT4G07960| Symbols: CSLC12, ATCSLC12 | ATCSLC12 (Cellulose synthase-like C12); transferase, transferring glycosyl groups | chr4:4802625-4805111 REVERSE affx|C37_19208;	8.048	6.40928	5.41228	7.32914	7.9628	4.58462	5.69569	6.14458	6.67078
	Cit.33107.1.S1_at	10.6.3	cell wall.degradation.pectate lyases and polygalacturonases	weakly similar to ( 193)AT4G33440| Symbols: | glycoside hydrolase family 28 protein / polygalacturonase (pectinase) family protein | chr4:16092023-16094735 FORWARD affx|C37_24921;	7.96745	7.36704	6.81823	7.5577	8.086	6.47585	6.90779	6.53557	7.33392
	Cit.38924.1.S1_at	10.6.3	cell wall.degradation.pectate lyases and polygalacturonases	weakly similar to ( 151)AT4G33440| Symbols: | glycoside hydrolase family 28 protein / polygalacturonase (pectinase) family protein | chr4:16092023-16094735 FORWARD affx|C37_44980;	8.48223	7.54449	6.93808	8.23666	8.31888	6.82853	7.18879	6.89634	7.5769
	Cit.40496.1.S1_s_at	10.7	cell wall.modification	weakly similar to ( 200)AT4G25820| Symbols: XTR9 | XTR9 (XYLOGLUCAN ENDOTRANSGLYCOSYLASE 9); hydrolase, acting on glycosyl bonds | chr4:13130358-13131624 FORWARDmoderately similar to ( 208)BRU1_SOYBN affx|C37_47538;	9.12715	7.04618	6.51222	8.29742	9.08008	5.92287	6.20005	6.47162	7.68307
	Cit.30513.1.S1_x_at	10.7	cell wall.modification	moderately similar to ( 379)AT4G25810| Symbols: XTH23, XTR6 | XTR6 (XYLOGLUCAN ENDOTRANSGLYCOSYLASE 6); hydrolase, acting on glycosyl bonds | chr4:13128703-13129724 FORWARDmoderately similar to ( 340)BRU1_SOYBN affx|C37_12795;	5.53104	2.5902	2.48286	4.31347	3.75549	2.3547	2.38401	2.8266	2.53073
	Cit.28292.1.S1_at	11.3.5	lipid metabolism.Phospholipid synthesis.diacylglycerol kinase	moderately similar to ( 209)AT5G07920| Symbols: ATDGK1 | DGK1 (DIACYLGLYCEROL KINASE 1, DIACYLGLYCEROL KINASE1); diacylglycerol kinase | chr5:2525198-2528397 REVERSE affx|C37_38559;	9.99746	8.73321	8.42259	9.41876	9.60634	7.89869	8.19862	8.84957	8.39788
	Cit.28292.1.S1_s_at	11.3.5	lipid metabolism.Phospholipid synthesis.diacylglycerol kinase	moderately similar to ( 209)AT5G07920| Symbols: ATDGK1 | DGK1 (DIACYLGLYCEROL KINASE 1, DIACYLGLYCEROL KINASE1); diacylglycerol kinase | chr5:2525198-2528397 REVERSE affx|C37_38559;	8.92512	7.6279	7.41208	8.46264	8.55032	6.90486	7.17955	7.80773	7.34607
	Cit.11704.1.S1_s_at	17.5.2	hormone metabolism.ethylene.signal transduction	weakly similar to ( 102)AT5G44210| Symbols: ERF9, ATERF9, ATERF-9 | ATERF-9/ATERF9/ERF9 (ERF domain protein 9); DNA binding / transcription factor/ transcription repressor | chr5:17823969-17824571 FORWARDweakly similar to ( 106)ERF4_NICSY affx|C37_15612;	10.792	10.3869	9.96045	10.7525	10.9801	10.1118	9.89794	9.58741	10.3243
	Cit.30114.1.S1_at	20.1	stress.biotic	weakly similar to ( 103)AT1G74180| Symbols: | leucine-rich repeat family protein | chr1:27900858-27904569 REVERSE affx|C37_09444;	9.46746	8.92682	7.34185	8.95774	9.80593	6.87384	7.37644	7.4493	8.65117
	Cit.6484.1.S1_at	20.1.7	stress.biotic.PR-proteins	moderately similar to ( 216)AT3G14470| Symbols: | disease resistance protein (NBS-LRR class), putative | chr3:4857947-4861111 FORWARD affx|C37_08453;	3.83657	4.0937	3.36888	4.11341	3.98391	3.05496	3.22364	3.29243	3.72942
	Cit.4526.1.S1_at	26.2	misc.UDP glucosyl and glucoronyl transferases	moderately similar to ( 315)AT4G34135| Symbols: UGT73B2 | UGT73B2; UDP-glycosyltransferase | chr4:16346013-16347020 REVERSE affx|C37_05739;	7.38464	6.6322	5.92665	6.37742	7.01302	5.55741	5.82632	6.32029	6.57891
	Cit.4106.1.S1_s_at	26.2	misc.UDP glucosyl and glucoronyl transferases	highly similar to ( 571)AT1G70090| Symbols: GATL9, LGT8 | GATL9/LGT8 (Galacturonosyltransferase-like 9) | chr1:26404590-26405762 FORWARD affx|C37_05200;	8.52329	8.18388	7.56379	8.51621	9.00708	7.46919	7.68398	7.20934	7.99329
	Cit.16196.1.S1_at	26.4	misc.beta 1,3 glucan hydrolases	weakly similar to ( 191)AT1G64760| Symbols: | glycosyl hydrolase family 17 protein | chr1:24057883-24059857 REVERSE affx|C37_21939;	8.28997	8.44646	7.08144	7.83803	8.49128	6.98824	6.97435	7.45993	7.59108
	Cit.14584.1.S1_at	27.3.06	RNA.regulation of transcription.bHLH,Basic Helix-Loop-Helix family	basic helix-loop-helix (bHLH)	6.70093	5.23789	3.98036	5.68131	6.01348	4.4595	3.5602	4.32333	3.96391
	Cit.9048.1.S1_s_at	27.3.12	RNA.regulation of transcription.C3H zinc finger family	moderately similar to ( 335)AT2G40140| Symbols: CZF1, ZFAR1 | CZF1/ZFAR1 | chr2:16779615-16781408 FORWARD affx|C37_12340;	12.1765	11.372	10.628	11.8881	12.1256	10.2176	10.5226	10.5907	11.4132
	Cit.8861.1.S1_at	27.3.25	RNA.regulation of transcription.MYB domain transcription factor family	moderately similar to ( 233)AT5G67300| Symbols: ATMYBR1, ATMYB44, MYBR1 | ATMYB44/ATMYBR1/MYBR1 (MYB DOMAIN PROTEIN 44); DNA binding / transcription factor | chr5:26871335-26872252 FORWARDweakly similar to ( 110)MYB1_MAIZE affx|C37_12113;	9.80997	9.39478	8.47971	9.40682	9.66967	8.39144	8.27216	8.26288	8.98325
	Cit.3243.1.S1_at	27.3.6	RNA.regulation of transcription.bHLH,Basic Helix-Loop-Helix family	highly similar to ( 544)AT1G32640| Symbols: RD22BP1, JAI1, JIN1, MYC2, ZBF1, ATMYC2 | ATMYC2 (JASMONATE INSENSITIVE 1); DNA binding / transcription factor | chr1:11799022-11800893 REVERSE affx|C37_04102;	10.1777	9.72154	9.19709	9.80671	9.92311	9.45629	9.10496	8.66901	9.38301
	Cit.23912.1.S1_s_at	27.3.99	RNA.regulation of transcription.unclassified	weakly similar to ( 157)AT2G39380| Symbols: ATEXO70H2 | ATEXO70H2 (EXOCYST SUBUNIT EXO70 FAMILY PROTEIN H2); protein binding | chr2:16454174-16456087 REVERSE affx|C37_39697;	9.27697	7.71974	6.59132	8.48107	9.25889	5.87715	6.17015	6.17758	7.81278
	Cit.6160.1.S1_at	29.4	protein.postranslational modification	moderately similar to ( 316)AT2G32510| Symbols: MAPKKK17 | MAPKKK17 (Mitogen-activated protein kinase kinase kinase 17); kinase | chr2:13805898-13807016 REVERSEweakly similar to ( 113)M2K1_ORYSA affx|C37_07936;	6.71765	6.15491	6.17835	6.3054	8.33385	5.68463	5.91922	5.71605	7.14872
	Cit.15670.1.S1_at	29.4.1.57	protein.postranslational modification.kinase.receptor like cytoplasmatic kinase VII	weakly similar to ( 193)AT5G47070| Symbols: | protein kinase, putative | chr5:19135910-19137755 REVERSEvery weakly similar to (87.8)NORK_PEA affx|C37_20989;	7.76078	7.18947	6.70127	7.66675	7.56202	6.08228	6.28647	6.69116	6.78562
	Cit.11759.1.S1_at	29.5.11.4.2	protein.degradation.ubiquitin.E3.RING	moderately similar to ( 287)AT3G46620| Symbols: | zinc finger (C3HC4-type RING finger) family protein | chr3:17189822-17191009 REVERSE affx|C37_15676;	7.54552	7.15004	6.62295	7.28518	7.81392	6.02158	6.55573	6.65705	7.15616
	Cit.4303.1.S1_at	29.5.11.4.2	protein.degradation.ubiquitin.E3.RING	highly similar to ( 524)AT5G49665| Symbols: | zinc finger (C3HC4-type RING finger) family protein | chr5:20184345-20186646 REVERSE affx|C37_05456;	4.3661	4.31687	3.77916	4.47979	5.14281	3.27252	3.3733	3.6117	4.37473
	Cit.30106.1.S1_at	3.2.2	minor CHO metabolism.trehalose.TPP	weakly similar to ( 119)AT4G12430| Symbols: | trehalose-6-phosphate phosphatase, putative | chr4:7365477-7367343 REVERSE affx|C37_09377;	5.48079	4.79327	4.9845	6.019	5.35278	4.82986	4.98646	4.56609	4.6985
	Cit.19261.1.S1_at	30.2.12	signalling.receptor kinases.leucine rich repeat XII	weakly similar to ( 114)AT3G47580| Symbols: | leucine-rich repeat transmembrane protein kinase, putative | chr3:17543672-17546795 FORWARD affx|C37_26609;	8.10788	7.45631	6.57616	7.02168	8.23105	6.68451	6.25863	6.1804	7.04644
	Cit.30013.1.S1_s_at	30.3	signalling.calcium	weakly similar to ( 151)AT1G12580| Symbols: PEPKR1 | PEPKR1 (PHOSPHOENOLPYRUVATE CARBOXYLASE-RELATED KINASE 1); kinase | chr1:4283633-4285673 FORWARDvery weakly similar to (85.9)CDPK_DAUCA affx|C37_09013;	5.71977	6.68607	5.55532	6.60709	6.70505	5.67603	5.35184	5.71947	6.31981
	Cit.30629.1.S1_at	30.6	signalling.MAP kinases	moderately similar to ( 447)AT2G43790| Symbols: MPK6, MAPK6, ATMPK6 | ATMPK6 (MAP KINASE 6); MAP kinase/ kinase | chr2:18145554-18147770 FORWARDmoderately similar to ( 450)MPK1_ORYSA affx|C37_15208;	7.51408	7.45909	6.8092	6.8949	7.50635	6.39604	6.93781	6.55838	7.66122
	Cit.11847.1.S1_x_at	33.99	development.unspecified	moderately similar to ( 352)AT5G48150| Symbols: PAT1 | PAT1 (PHYTOCHROME A SIGNAL TRANSDUCTION 1); transcription factor | chr5:19539723-19541279 REVERSEmoderately similar to ( 326)CIGR2_ORYSA affx|C37_15789;	11.1391	10.4602	9.92185	10.8431	11.1496	9.38416	9.5191	9.78445	10.5327
	Cit.18023.1.S1_at	34.3	transport.amino acids	moderately similar to ( 332)AT1G77380| Symbols: AAP3 | AAP3 (amino acid permease 3); amino acid transmembrane transporter | chr1:29080095-29082146 REVERSE affx|C37_18495;	8.34025	7.31077	5.90485	7.58725	7.9595	4.83593	5.56634	6.43555	7.02347
	Cit.30851.1.S1_at	34.3	transport.amino acids	moderately similar to ( 389)AT1G77380| Symbols: AAP3 | AAP3 (amino acid permease 3); amino acid transmembrane transporter | chr1:29080095-29082146 REVERSE affx|C37_18496;	5.72142	4.70927	3.879	5.18655	5.54131	3.56278	3.65543	4.19002	4.56845
	Cit.4683.1.S1_at	34.9	transport.metabolite transporters at the mitochondrial membrane	moderately similar to ( 422)AT1G07030| Symbols: | mitochondrial substrate carrier family protein | chr1:2158630-2160523 REVERSEweakly similar to ( 105)BT1_MAIZE affx|C37_05938;	10.2682	10.4261	9.44441	10.0722	9.98703	9.21687	8.55515	10.1434	10.2676
	Cit.9865.1.S1_s_at	34.99	transport.misc	weakly similar to ( 115)AT5G60800| Symbols: | heavy-metal-associated domain-containing protein | chr5:24478342-24479690 REVERSE affx|C37_13340;	7.89809	8.10332	7.19801	7.92122	7.98708	6.82766	6.74298	7.72075	7.41136
	Cit.20641.1.S1_at	35.2	not assigned.unknown	affx|C37_44917;	8.75322	7.05514	6.79694	7.74102	8.49643	5.80431	6.37329	6.5797	7.48455
	Cit.28653.1.S1_s_at	35.2	not assigned.unknown	affx|C37_40187;	8.01543	6.45801	5.57357	7.65615	8.23825	4.11643	4.67694	5.88997	6.15392
	Cit.31296.1.S1_at	35.2	not assigned.unknown	very weakly similar to (98.6)AT5G38700| Symbols: | similar to unknown protein [Arabidopsis thaliana] (TAIR:AT4G02170.1); similar to unnamed protein product [Vitis vinifera] (GB:CAO40081.1) | chr5:15506920-15507468 FORWARD affx|C37_21635;	8.26319	6.55028	5.7807	7.44291	8.12063	4.97818	5.07212	5.5664	6.76223
	Cit.1891.1.S1_at	35.2	not assigned.unknown	moderately similar to ( 346)AT4G31290| Symbols: | ChaC-like family protein | chr4:15186857-15188284 FORWARD affx|C37_02386;	7.76745	6.88055	6.22978	7.54605	7.73503	5.54597	5.94642	6.30984	7.02083
	Cit.22023.1.S1_s_at	35.2	not assigned.unknown	affx|C37_29859;	10.0674	9.31031	8.19737	9.42323	9.91839	8.10156	7.73583	8.16578	9.15311
	Cit.22023.1.S1_x_at	35.2	not assigned.unknown	affx|C37_29859;	10.9992	10.2677	9.43817	10.2982	10.8863	8.85358	8.62143	9.15135	10.0058
	Cit.35713.1.S1_at	35.2	not assigned.unknown	affx|C37_29239;	5.70067	5.60436	4.73983	5.70637	5.56091	4.42758	4.62387	4.65151	5.1562
	Cit.28233.1.S1_at	35.2	not assigned.unknown	affx|C37_38358;	7.20668	5.97259	4.96617	6.1882	5.98145	4.96661	4.3543	5.52292	4.42555
	Cit.25123.1.S1_at	35.2	not assigned.unknown	weakly similar to ( 172)AT4G35560| Symbols: | similar to transducin family protein / WD-40 repeat family protein [Arabidopsis thaliana] (TAIR:AT5G05570.1); similar to unnamed protein product [Vitis vinifera] (GB:CAO14482.1); contains InterPro domain WD40 repeat-like (InterPro:IPR011046); contains InterPro domain WD40/YVTN repeat-like (InterPro:IPR015943); contains InterPro domain WD40 repeat (Int…	7.13267	6.89678	6.36672	6.44633	6.92348	5.56937	6.6501	6.89358	7.33018
	Cit.28311.1.S1_at	35.2	not assigned.unknown	affx|C37_38659;	7.70777	6.6923	6.57801	7.0465	7.70262	5.56979	6.27001	6.65621	7.50475
	Cit.29712.1.S1_s_at	35.2	not assigned.unknown	weakly similar to ( 175)AT1G07040| Symbols: | similar to unknown protein [Arabidopsis thaliana] (TAIR:AT1G27030.1); similar to unnamed protein product [Vitis vinifera] (GB:CAO41035.1) | chr1:2161224-2163034 REVERSE affx|C37_06448;	8.35419	8.50985	7.55421	7.7763	8.01324	7.28272	7.28264	7.7819	7.94394
	Cit.36614.1.S1_at	35.2	not assigned.unknown	moderately similar to ( 259)AT3G51770| Symbols: ETO1 | ETO1 (ETHYLENE OVERPRODUCER 1) | chr3:19211307-19214974 REVERSE affx|C37_37478;	5.73609	6.56645	5.3433	5.64453	5.72081	5.53582	5.46581	5.81068	6.18819
	Cit.14324.1.S1_s_at	35.2	not assigned.unknown	weakly similar to ( 120)AT3G19680| Symbols: | similar to unknown protein [Arabidopsis thaliana] (TAIR:AT1G50040.1); similar to unnamed protein product [Vitis vinifera] (GB:CAO61535.1); contains InterPro domain Protein of unknown function DUF1005 (InterPro:IPR010410) | chr3:6840454-6842113 FORWARD affx|C37_18981;	5.39523	4.31425	4.55536	5.46642	4.6836	4.43923	4.38933	4.4486	3.92847
	Cit.15072.1.S1_at	35.2	not assigned.unknown	affx|C37_20032;	9.08977	8.91719	8.30143	9.00349	9.20678	8.3051	7.89611	7.90921	8.55033
	Cit.17450.1.S1_at	35.2	not assigned.unknown	affx|C37_09208;	7.85485	7.62289	7.06598	7.79071	7.38256	7.00608	6.95408	6.64331	7.28997
	Cit.17843.1.S1_s_at	35.2	not assigned.unknown	very weakly similar to (89.0)AT1G19020| Symbols: | similar to unknown protein [Arabidopsis thaliana] (TAIR:AT3G48180.1); similar to unnamed protein product [Vitis vinifera] (GB:CAO40966.1) | chr1:6568133-6568393 FORWARD affx|C37_14907;	11.6495	11.1644	10.9893	11.5991	11.9973	10.7016	10.4932	10.5281	11.38
	Cit.19906.1.S1_at	35.2	not assigned.unknown	affx|C37_28994;	4.11747	3.5122	3.39446	4.27351	3.88178	3.30768	3.02506	3.0911	3.63509
	Cit.22963.1.S1_x_at	35.2	not assigned.unknown	affx|C37_34139;	11.0106	10.6933	10.0825	10.8695	11.0802	9.85812	9.88786	9.7604	10.5613
	Cit.23922.1.S1_at	35.2	not assigned.unknown	weakly similar to ( 166)AT1G28760| Symbols: | similar to unknown protein [Arabidopsis thaliana] (TAIR:AT5G67610.1); similar to unknown protein [Arabidopsis thaliana] (TAIR:AT5G67610.2); similar to unnamed protein product [Vitis vinifera] (GB:CAO18262.1) | chr1:10103144-10104574 FORWARD affx|C37_39751;	7.03752	6.05354	5.92518	6.76918	6.67121	5.31407	5.2846	5.75022	6.1355
	Cit.33246.1.S1_at	35.2	not assigned.unknown	affx|C37_25151;	5.68453	5.27013	4.92785	5.99055	5.97052	4.31726	4.06443	4.73318	5.97897
	Cit.4275.1.S1_at	35.2	not assigned.unknown	highly similar to ( 598)AT2G41640| Symbols: | similar to unknown protein [Arabidopsis thaliana] (TAIR:AT3G57380.1); similar to glycosyltransferase [Medicago truncatula] (GB:CAI30145.1); contains InterPro domain Protein of unknown function DUF563 (InterPro:IPR007657) | chr2:17367732-17369469 FORWARD affx|C37_05419;	9.59583	8.41512	8.415	9.20015	9.68996	7.46825	7.93913	7.92818	8.87569
	Cit.4752.1.S1_s_at	35.2	not assigned.unknown	affx|C37_06023;	11.7917	11.0631	10.515	11.5939	11.25	10.4117	10.589	9.77802	10.3769
	Cit.23903.1.S1_s_at	35.2	not assigned.unknown	affx|C37_39652;	6.37663	4.65283	5.19381	5.89374	5.6437	4.66281	5.17941	4.97885	4.62376
	Cit.4582.1.S1_at	10.2.1	cell wall.cellulose synthesis.cellulose synthase	highly similar to ( 674)AT3G03050| Symbols: KJK, ATCSLD3, CSLD3 | CSLD3 (CELLULOSE SYNTHASE-LIKE 3); cellulose synthase/ transferase, transferring glycosyl groups | chr3:687880-691636 FORWARD affx|C37_05808;	7.91586	7.31635	6.59009	7.43148	8.0801	6.06738	5.73	6.60553	7.01982
	Cit.10363.1.S1_s_at	10.7	cell wall.modification	moderately similar to ( 430)AT3G23730| Symbols: | xyloglucan:xyloglucosyl transferase, putative / xyloglucan endotransglycosylase, putative / endo-xyloglucan transferase, putative | chr3:8550229-8551255 FORWARDmoderately similar to ( 449)BRU1_SOYBN affx|C37_13953;	6.28251	3.35275	3.27988	4.22337	3.57126	3.16935	2.99583	2.99318	3.35141
	Cit.23279.1.S1_s_at	11.8.1	lipid metabolism.exotics (steroids, squalene etc).sphingolipids	moderately similar to ( 298)AT2G46210| Symbols: | delta-8 sphingolipid desaturase, putative | chr2:18984615-18985964 FORWARD affx|C37_37207;	10.3081	9.76514	9.77631	10.6721	10.4356	8.66047	9.31408	9.88509	10.0262
	Cit.29704.1.S1_s_at	17.2.3	hormone metabolism.auxin.induced-regulated-responsive-activated	weakly similar to ( 128)AT2G46690| Symbols: | auxin-responsive family protein | chr2:19187974-19188339 FORWARD affx|C37_06302;	10.5889	9.57027	9.03438	9.70382	10.2065	8.42262	8.76218	8.39287	9.43334
	Cit.17142.1.S1_s_at	17.5.2	hormone metabolism.ethylene.signal transduction	weakly similar to ( 111)AT5G44210| Symbols: ERF9, ATERF9, ATERF-9 | ATERF-9/ATERF9/ERF9 (ERF domain protein 9); DNA binding / transcription factor/ transcription repressor | chr5:17823969-17824571 FORWARDweakly similar to ( 116)ERF4_NICSY affx|C37_04075;	12.9123	12.4754	12.0624	12.9338	12.863	11.7767	11.7807	11.5877	12.3282
	Cit.2675.1.S1_s_at	17.5.2	hormone metabolism.ethylene.signal transduction	weakly similar to ( 189)AT5G51190| Symbols: | AP2 domain-containing transcription factor, putative | chr5:20817934-20818599 REVERSEweakly similar to ( 184)ERF5_TOBAC affx|C37_03387;	11.8392	11.4008	10.6736	11.4674	11.3666	10.6938	10.22	10.2222	11.0149
	Cit.12682.1.S1_at	20.1.7	stress.biotic.PR-proteins	very weakly similar to (91.3)AT3G14460| Symbols: | disease resistance protein (NBS-LRR class), putative | chr3:4851997-4856271 REVERSE affx|C37_16856;	9.76932	8.70921	8.00846	9.12738	9.53956	6.64074	7.25877	7.83467	8.64367
	Cit.30437.1.S1_s_at	20.2.3	stress.abiotic.drought/salt	RCI2B (RARE-COLD-INDUCIBLE 2B) Identical to Hydrophobic protein RCI2B (Low temperature and salt-responsive protein LTI6B) (RCI2B) [Arabidopsis Thaliana] (GB:Q9ZNS6;GB:Q9M9K9); similar to RCI2A (RARE-COLD-INDUCIBLE 2A) [Arabidopsis thaliana] (TAIR:AT3G05880.1); similar to Protein of unknown function UPF0057; Bacterial extracellular solute-binding protein, family 3 [Medicago truncatula] (GB:ABD3318…	7.66473	7.32699	6.79947	7.4079	8.23882	6.15335	6.40327	6.10692	7.57789
	Cit.14614.1.S1_s_at	26.2	misc.UDP glucosyl and glucoronyl transferases	moderately similar to ( 417)AT5G47780| Symbols: GAUT4 | GAUT4 (Galacturonosyltransferase 4); polygalacturonate 4-alpha-galacturonosyltransferase/ transferase, transferring glycosyl groups | chr5:19365217-19367743 FORWARD affx|C37_19371;	9.57066	8.77712	8.55822	9.30143	9.61844	8.03116	8.20377	8.25648	8.85441
	Cit.6157.1.S1_at	26.3	misc.gluco-, galacto- and mannosidases	moderately similar to ( 311)AT5G36890| Symbols: | glycosyl hydrolase family 1 protein | chr5:14558757-14563320 REVERSEweakly similar to ( 157)BGLC_MAIZE affx|C37_07933;	9.57709	9.12802	8.55527	8.77911	8.7661	8.04937	8.40664	9.14682	9.26231
	Cit.10558.1.S1_s_at	26.4	misc.beta 1,3 glucan hydrolases	moderately similar to ( 485)AT3G55430| Symbols: | glycosyl hydrolase family 17 protein / beta-1,3-glucanase, putative | chr3:20560783-20562981 REVERSEmoderately similar to ( 495)E13B_WHEAT affx|C37_14211;	8.74733	7.08725	7.76889	8.24438	8.82325	7.03821	7.47829	7.39767	7.64517
	Cit.24265.1.S1_x_at	26.7	misc.oxidases - copper, flavone etc.	weakly similar to ( 194)AT4G22010| Symbols: SKS4 | SKS4 (SKU5 Similar 4); copper ion binding / oxidoreductase | chr4:11663441-11666475 FORWARDweakly similar to ( 132)ASO_BRANA affx|C37_40987;	4.32798	4.49258	3.92272	4.22522	4.5289	3.41249	3.71795	3.76251	3.68478
	Cit.31759.1.S1_s_at	26.7	misc.oxidases - copper, flavone etc.	very weakly similar to (98.2)AT4G22010| Symbols: SKS4 | SKS4 (SKU5 Similar 4); copper ion binding / oxidoreductase | chr4:11663441-11666475 FORWARDvery weakly similar to (80.5)ASO_BRANA affx|C37_23263;	8.8705	8.82536	8.42656	9.03566	8.90099	7.59829	8.25074	8.35342	8.33852
	Cit.38508.1.S1_at	27.1.19	RNA.processing.ribonucleases	weakly similar to ( 167)AT3G44240| Symbols: | CCR4-NOT transcription complex protein, putative | chr3:15951171-15951890 FORWARD affx|C37_44445;	8.32573	6.82413	6.1945	7.18503	8.06578	5.01766	5.26968	5.88275	7.13031
	Cit.14895.1.S1_s_at	27.3.3	RNA.regulation of transcription.AP2/EREBP, APETALA2/Ethylene-responsive element binding protein family	weakly similar to ( 116)AT1G21910| Symbols: | AP2 domain-containing transcription factor family protein | chr1:7696644-7697336 FORWARD affx|C37_19763;	9.91818	8.57036	6.76504	9.49948	9.78182	5.25099	4.88467	6.67158	7.60475
	Cit.35776.1.S1_at	29.4.1.57	protein.postranslational modification.kinase.receptor like cytoplasmatic kinase VII	weakly similar to ( 183)AT1G33260| Symbols: | protein kinase family protein | chr1:12064776-12066094 FORWARDvery weakly similar to (81.3)NORK_MEDTR affx|C37_29328;	6.04661	4.82748	4.612	5.6616	5.52983	3.7627	4.26323	4.49996	4.95414
	Cit.5888.1.S1_at	29.5.11.4.2	protein.degradation.ubiquitin.E3.RING	weakly similar to ( 122)AT3G16720| Symbols: ATL2 | ATL2 (Arabidopsis T?xicos en Levadura 2); protein binding / zinc ion binding | chr3:5692886-5693800 FORWARDvery weakly similar to (86.7)EL5_ORYSA affx|C37_07534;	6.52681	5.60736	5.23612	6.0742	6.05827	4.59349	4.69524	4.93919	5.39683
	Cit.13556.1.S1_s_at	30.2.11	signalling.receptor kinases.leucine rich repeat XI	highly similar to ( 752)AT1G28440| Symbols: HSL1 | HSL1 (HAESA-LIKE 1); ATP binding / kinase/ protein serine/threonine kinase | chr1:9996900-10000157 FORWARDmoderately similar to ( 291)RPK1_IPONI affx|C37_17943;	5.51392	5.68935	4.80069	4.7569	5.9278	4.44787	4.07742	4.79333	5.62075
	Cit.19786.1.S1_s_at	30.3	signalling.calcium	very weakly similar to (95.5)AT1G53210| Symbols: | sodium/calcium exchanger family protein / calcium-binding EF hand family protein | chr1:19848458-19851201 FORWARD affx|C37_28738;	7.53164	7.15637	7.10904	7.58853	8.25059	6.13849	6.70343	7.08028	7.91447
	Cit.20717.1.S1_s_at	34.9	transport.metabolite transporters at the mitochondrial membrane	very weakly similar to (83.6)AT1G07030| Symbols: | mitochondrial substrate carrier family protein | chr1:2158630-2160523 REVERSE affx|C37_45048;	10.126	10.4141	9.44474	10.1943	10.002	9.05581	8.39831	10.0516	10.2634
	Cit.6974.1.S1_at	35.2	not assigned.unknown	affx|C37_09265;	7.65013	5.93584	5.83696	6.8198	7.28273	4.10524	4.75567	5.44858	5.81313
	Cit.39005.1.S1_at	35.2	not assigned.unknown	very weakly similar to ( 100)AT4G32030| Symbols: | unknown protein | chr4:15490909-15493013 FORWARD affx|C37_45189;	7.89116	7.37461	6.53125	7.2354	7.96011	6.06513	5.73815	5.6977	6.84233
	Cit.29901.1.S1_at	35.2	not assigned.unknown	affx|C37_08309;	6.9069	6.27908	5.71028	6.78126	6.57636	5.13514	4.71962	5.07377	5.59014
	Cit.34456.1.S1_at	35.2	not assigned.unknown	affx|C37_27225;	8.42253	8.70129	7.68998	8.37713	8.62047	7.06982	7.14366	7.31983	7.88138
	Cit.19833.1.S1_at	35.2	not assigned.unknown	affx|C37_28853;	7.25724	6.81338	6.83587	7.34231	8.07437	5.77328	6.55823	6.42684	7.71791
	Cit.20739.1.S1_at	35.2	not assigned.unknown	affx|C37_45077;	8.74583	8.75851	8.65464	9.05151	9.1725	7.71825	8.35904	8.67532	8.83769
	Cit.20900.1.S1_at	35.2	not assigned.unknown	affx|C37_45587;	9.41717	9.49606	9.00015	9.18445	9.93422	8.46871	8.38878	8.57686	9.71681
	Cit.21856.1.S1_at	35.2	not assigned.unknown	affx|C37_29421;	7.48824	7.74891	7.08725	7.30094	7.61965	6.70573	6.93627	6.63248	7.14501
	Cit.26086.1.S1_at	35.2	not assigned.unknown	affx|C37_32441;	7.18712	7.30173	6.24827	6.8151	6.90798	5.33887	6.07527	5.89437	7.26497
	Cit.2834.1.S1_s_at	35.2	not assigned.unknown	moderately similar to ( 263)AT2G32150| Symbols: | haloacid dehalogenase-like hydrolase family protein | chr2:13666172-13667608 FORWARD affx|C37_03586;	9.90038	8.90238	8.73329	8.90071	9.91035	7.87162	8.40094	8.10906	9.43108
	Cit.17801.1.S1_s_at	35.2	not assigned.unknown	affx|C37_14071;	8.54258	7.36477	7.0856	7.94496	8.54999	6.55719	5.93711	6.7548	7.37558
	Cit.23137.1.S1_s_at	35.2	not assigned.unknown	affx|C37_35884;	9.83102	8.35403	8.50619	9.29657	8.75327	7.77952	8.4017	7.99351	8.31778
	Cit.7768.1.S1_at	35.2	not assigned.unknown	affx|C37_10614;	8.47678	7.10372	7.2313	8.07365	8.34658	6.25437	6.46458	7.0008	7.65928
	Cit.8860.1.S1_s_at	35.2	not assigned.unknown	affx|C37_12112;	11.1443	10.8682	10.4094	11.0601	11.1857	9.92562	9.87149	9.84894	10.5567
	Cit.1182.1.S1_s_at	10.1.6	cell wall.precursor synthesis.GAE	moderately similar to ( 274)AT4G30440| Symbols: GAE1 | GAE1 (UDP-D-GLUCURONATE 4-EPIMERASE 1); UDP-glucuronate 4-epimerase/ catalytic | chr4:14881982-14883271 REVERSE affx|C37_01492;	10.331	10.1269	9.61465	10.4191	10.5515	8.93967	8.60816	8.78201	9.54197
	Cit.4581.1.S1_at	10.2.1	cell wall.cellulose synthesis.cellulose synthase	weakly similar to ( 154)AT3G03050| Symbols: KJK, ATCSLD3, CSLD3 | CSLD3 (CELLULOSE SYNTHASE-LIKE 3); cellulose synthase/ transferase, transferring glycosyl groups | chr3:687880-691636 FORWARD affx|C37_05807;	8.90049	8.21377	7.68213	8.32349	8.9877	6.9675	6.52493	7.5064	8.09929
	Cit.21988.1.S1_at	11.10.1	lipid metabolism.glycolipid synthesis.MGDG synthase	moderately similar to ( 247)AT5G20410| Symbols: ATMGD2, MGD2 | MGD2 (monogalactosyldiacylglycerol synthase 2); 1,2-diacylglycerol 3-beta-galactosyltransferase/ transferase, transferring glycosyl groups | chr5:6896767-6898583 FORWARD affx|C37_29719;	6.38047	4.814	4.87064	5.10798	6.62727	3.44661	4.12089	4.47712	4.60369
	Cit.12819.1.S1_at	11.8.1	lipid metabolism.exotics (steroids, squalene etc).sphingolipids	moderately similar to ( 386)AT2G46210| Symbols: | delta-8 sphingolipid desaturase, putative | chr2:18984615-18985964 FORWARD affx|C37_17033;	8.95659	8.21429	8.19694	8.97591	8.97616	6.83568	7.5948	8.38359	8.7161
	Cit.14141.1.S1_s_at	17.5.2	hormone metabolism.ethylene.signal transduction	weakly similar to ( 139)AT3G20310| Symbols: ATERF-7, ATERF7, ERF7 | ATERF-7/ATERF7/ERF7 (ETHYLINE RESPONSE FACTOR7); DNA binding / protein binding / transcription factor/ transcription repressor | chr3:7085963-7086697 REVERSEweakly similar to ( 136)ERF3_TOBAC affx|C37_18721;	11.4871	10.8682	10.7545	11.2422	11.3435	10.1709	10.1651	10.1591	10.6854
	Cit.11096.1.S1_s_at	2.2.2.2	major CHO metabolism.degradation.starch.starch phosphorylase	moderately similar to ( 480)AT3G46970| Symbols: ATPHS2, PHS2 | ATPHS2/PHS2 (ALPHA-GLUCAN PHOSPHORYLASE 2); phosphorylase/ transferase, transferring glycosyl groups | chr3:17312610-17317096 REVERSEmoderately similar to ( 485)PHSH_SOLTU affx|C37_14864;	6.73006	7.28589	6.36747	6.88526	6.8409	5.7421	5.59987	6.73713	6.96404
	Cit.6738.1.S1_at	20.1.7	stress.biotic.PR-proteins	weakly similar to ( 119)AT3G14470| Symbols: | disease resistance protein (NBS-LRR class), putative | chr3:4857947-4861111 FORWARD affx|C37_08864;	6.45249	6.17709	5.61249	5.97543	6.17172	4.47866	5.2799	5.38626	5.74893
	Cit.31488.1.S1_at	26.1	misc.cytochrome P450	weakly similar to ( 124)AT4G12310| Symbols: CYP706A5 | CYP706A5 (cytochrome P450, family 706, subfamily A, polypeptide 5); oxygen binding | chr4:7310593-7312517 REVERSE affx|C37_22601;	5.6038	5.71256	5.57241	5.81491	5.80661	4.62176	5.44853	6.12101	4.73362
	Cit.12618.1.S1_at	27.3.37	RNA.regulation of transcription.AS2,Lateral Organ Boundaries Gene Family	moderately similar to ( 270)AT3G02550| Symbols: LBD41 | LBD41 (LOB DOMAIN-CONTAINING PROTEIN 41) | chr3:536754-537657 REVERSE affx|C37_16766;	8.13997	7.97647	7.31244	7.95302	8.62775	7.13849	5.60456	6.37735	7.8853
	Cit.36856.1.S1_at	27.3.99	RNA.regulation of transcription.unclassified	moderately similar to ( 342)AT4G38160| Symbols: PDE191 | PDE191 (PIGMENT DEFECTIVE 191) | chr4:17902406-17903778 FORWARD affx|C37_40240;	5.94651	6.41736	6.13799	6.75207	6.38241	5.3401	5.56846	6.41718	6.53185
	Cit.23836.1.S1_s_at	28.99	DNA.unspecified	moderately similar to ( 256)AT5G35970| Symbols: | DNA-binding protein, putative | chr5:14136290-14140308 REVERSE affx|C37_39399;	9.05135	7.4175	7.94709	8.37101	9.03555	6.34184	7.29376	7.91014	8.32491
	Cit.40444.1.S1_at	35.2	not assigned.unknown	affx|C37_47474;	9.57914	9.39204	8.38408	8.83685	9.59588	7.56859	7.5048	7.13449	8.37782
	Cit.10381.1.S1_s_at	35.2	not assigned.unknown	weakly similar to ( 191)AT2G17705| Symbols: | peptide-methionine-(S)-S-oxide reductase | chr2:7699588-7699971 FORWARD affx|C37_13973;	11.2358	10.7928	10.6639	11.1537	11.2858	10.0918	9.96542	9.94217	10.8121
	Cit.17095.1.S1_s_at	35.2	not assigned.unknown	affx|C37_03196;	10.6954	9.42182	9.9523	10.5395	10.8458	8.66215	9.12509	9.37409	10.0998
	Cit.24003.1.S1_at	35.2	not assigned.unknown	affx|C37_40192;	6.75014	6.79485	6.48814	7.03078	6.91382	6.12872	6.00644	5.95421	6.46344
	Cit.19619.1.S1_at	35.2	not assigned.unknown	affx|C37_28438;	3.8009	3.68856	3.54166	3.60345	4.52279	3.31288	2.93367	3.02997	3.14382
	Cit.20588.1.S1_at	1.1.1.01	PS.lightreaction.photosystem II.LHC-II	LHB1B2 (Photosystem II light harvesting complex gene 1.5)	8.28793	8.40856	7.52938	8.13617	8.00294	7.0954	5.99254	7.89438	8.17994
	Cit.29329.1.S1_x_at	1.1.1.1	PS.lightreaction.photosystem II.LHC-II	moderately similar to ( 306)AT1G29920| Symbols: AB165, LHCB1.1, CAB2 | CAB2 (Chlorophyll a/b-binding protein 2); chlorophyll binding | chr1:10475073-10475876 REVERSEmoderately similar to ( 323)CB29_MAIZE affx|C37_00153;	10.5395	10.629	9.70203	10.2957	10.0792	9.0365	7.95646	10.1489	10.39
	Cit.35570.1.S1_x_at	1.1.1.1	PS.lightreaction.photosystem II.LHC-II	moderately similar to ( 256)AT3G27690| Symbols: LHCB2.3, LHCB2, LHCB2:4 | LHCB2:4 (Photosystem II light harvesting complex gene 2.3); chlorophyll binding | chr3:10257239-10258158 FORWARDmoderately similar to ( 255)CB48_MAIZE affx|C37_28970;	11.0451	11.1331	10.1939	10.825	10.5155	9.63585	8.53466	10.6826	10.9278
	Cit.35568.1.S1_s_at	10.6.3	cell wall.degradation.pectate lyases and polygalacturonases	moderately similar to ( 424)AT1G67750| Symbols: | pectate lyase family protein | chr1:25405323-25406828 FORWARDmoderately similar to ( 252)PEL_LILLO affx|C37_28965;	8.22942	8.44876	7.20523	7.47594	8.14607	6.47548	5.88094	7.29087	7.47291
	Cit.13556.1.S1_at	30.2.11	signalling.receptor kinases.leucine rich repeat XI	highly similar to ( 752)AT1G28440| Symbols: HSL1 | HSL1 (HAESA-LIKE 1); ATP binding / kinase/ protein serine/threonine kinase | chr1:9996900-10000157 FORWARDmoderately similar to ( 291)RPK1_IPONI affx|C37_17943;	6.93182	7.0412	6.42183	6.48115	7.13221	5.88323	5.5106	6.15946	6.79782
	Cit.35566.1.S1_s_at	30.3	signalling.calcium	weakly similar to ( 134)AT1G05990| Symbols: | calcium-binding protein, putative | chr1:1818587-1819039 FORWARDvery weakly similar to (92.0)CALM_CHLRE affx|C37_28962;	8.73854	8.28789	7.73418	8.24381	8.57652	6.72609	6.49423	6.90147	7.64856
	Cit.15757.1.S1_at	35.2	not assigned.unknown	affx|C37_21118;	8.03875	7.44946	6.72494	6.93624	7.78504	5.70912	5.44503	6.02048	7.21518
	Cit.12618.1.S1_s_at	27.3.37	RNA.regulation of transcription.AS2,Lateral Organ Boundaries Gene Family	moderately similar to ( 270)AT3G02550| Symbols: LBD41 | LBD41 (LOB DOMAIN-CONTAINING PROTEIN 41) | chr3:536754-537657 REVERSE affx|C37_16766;	9.70651	9.47874	8.99532	9.52748	10.1034	8.73234	7.27486	7.81242	9.51841
	Cit.35236.1.S1_at	35.2	not assigned.unknown	affx|C37_28277;	5.52099	5.11688	4.75165	5.02096	5.24798	3.963	3.76799	4.53614	4.84597
Cluster 4	Cit.9944.1.S1_at	16.2.1.10	secondary metabolism.phenylpropanoids.lignin biosynthesis.CAD	highly similar to ( 513)AT4G37990| Symbols: ELI3, ELI3-2 | ELI3-2 (ELICITOR-ACTIVATED GENE 3) | chr4:17855958-17857382 FORWARDhighly similar to ( 560)MTDH_FRAAN affx|C37_13437;	9.48234	8.19701	9.36327	8.99286	9.07245	9.79714	10.2777	9.8644	9.29022
	Cit.8637.1.S1_s_at	21.2.1	redox.ascorbate and glutathione.ascorbate	highly similar to ( 747)AT5G21105| Symbols: | L-ascorbate oxidase/ copper ion binding | chr5:7172903-7177412 FORWARDhighly similar to ( 861)ASO_TOBAC affx|C37_11826;	4.92899	4.23583	4.0806	3.89239	3.95071	4.09559	5.35738	4.67677	4.21877
	Cit.13735.1.S1_s_at	34.16	transport.ABC transporters and multidrug resistance systems	moderately similar to ( 480)AT1G65410| Symbols: TGD3, ATNAP11 | ATNAP11 (ARABIDOPSIS THALIANA NON-INTRINSIC ABC PROTEIN 11) | chr1:24299025-24300995 FORWARDweakly similar to ( 136)CYSA_CUCSA affx|C37_18179;	8.32932	7.64286	7.35212	8.04884	7.60802	7.91123	8.82653	8.58651	7.94175
	Cit.29937.1.S1_s_at	34.2	transporter.sugars	weakly similar to ( 156)AT2G43330| Symbols: ATINT1 | ATINT1 (INOSITOL TRANSPORTER 1); carbohydrate transmembrane transporter/ sugar:hydrogen ion symporter | chr2:18008212-18010931 FORWARD affx|C37_08531;	6.56506	3.10523	6.26135	5.98651	6.61366	5.67084	8.43981	6.81187	7.279
	Cit.2927.1.S1_s_at	34.3	transport.amino acids	moderately similar to ( 348)AT5G23810| Symbols: AAP7 | AAP7 (amino acid permease 7) | chr5:8028464-8030141 FORWARD affx|C37_03700;	8.96227	7.91368	8.8917	9.1674	9.11208	8.69487	10.0289	9.53991	9.58888
	Cit.14053.1.S1_s_at	35.2	not assigned.unknown	moderately similar to ( 371)AT5G11790| Symbols: | Ndr family protein | chr5:3799683-3802497 FORWARDmoderately similar to ( 298)SF21_HELAN affx|C37_18606;	5.60772	4.70355	4.88984	4.86637	5.39963	5.14591	6.17455	6.18115	5.14067
	Cit.19751.1.S1_s_at	35.2	not assigned.unknown	affx|C37_28670;	11.4003	8.25615	11.329	10.6727	10.3073	10.4847	12.3347	11.3068	11.618
	Cit.12172.1.S1_at	16.2	secondary metabolism.phenylpropanoids	weakly similar to ( 167)AT4G35160| Symbols: | O-methyltransferase family 2 protein | chr4:16730994-16732813 REVERSEmoderately similar to ( 223)7OMT8_MEDSA affx|C37_16206;	8.68461	5.22943	7.75864	7.17292	7.29119	8.54002	11.2529	10.4943	8.97425
	Cit.9944.1.S1_x_at	16.2.1.10	secondary metabolism.phenylpropanoids.lignin biosynthesis.CAD	highly similar to ( 513)AT4G37990| Symbols: ELI3, ELI3-2 | ELI3-2 (ELICITOR-ACTIVATED GENE 3) | chr4:17855958-17857382 FORWARDhighly similar to ( 560)MTDH_FRAAN affx|C37_13437;	9.33627	8.13014	9.23591	8.88738	8.93677	9.6814	10.1854	9.83047	9.1991
	Cit.8156.1.S1_at	17.1.1.1.10	hormone metabolism.abscisic acid.synthesis-degradation.synthesis.9-cis-epoxycarotenoid dioxygenase	moderately similar to ( 308)AT4G19170| Symbols: NCED4 | NCED4 (NINE-CIS-EPOXYCAROTENOID DIOXYGENASE 4) | chr4:10481846-10483633 FORWARD affx|C37_11190;	9.8085	6.41273	8.93901	8.55243	8.74809	8.58331	10.145	9.87041	9.23329
	Cit.40357.1.S1_s_at	20.2.1	stress.abiotic.heat	weakly similar to ( 128)AT4G21870| Symbols: | 26.5 kDa class P-related heat shock protein (HSP26.5-P) | chr4:11603768-11604297 REVERSE affx|C37_47364;	5.77368	5.01108	5.62996	5.63289	5.74951	6.07305	5.57972	5.48686	5.5823
	Cit.5961.1.S1_at	20.2.3	stress.abiotic.drought/salt	weakly similar to ( 112)AT2G38905| Symbols: | hydrophobic protein, putative / low temperature and salt responsive protein, putative | chr2:16251296-16251550 REVERSEvery weakly similar to (97.1)LT01_HORVU affx|C37_07642;	4.79015	3.95132	4.80169	4.94294	4.64727	5.00766	4.85053	5.19039	4.83341
	Cit.11964.1.S1_at	26.1	misc.cytochrome P450	highly similar to ( 614)AT2G27690| Symbols: CYP94C1 | CYP94C1 (cytochrome P450, family 94, subfamily C, polypeptide 1); oxygen binding | chr2:11816450-11817937 FORWARDvery weakly similar to ( 100)C97B2_SOYBN affx|C37_15950;	6.95779	4.96267	5.45806	6.48063	5.2085	5.84536	7.04071	6.53613	5.82169
	Cit.31279.1.S1_at	26.1	misc.cytochrome P450	moderately similar to ( 210)AT3G25180| Symbols: CYP82G1 | CYP82G1 (cytochrome P450, family 82, subfamily G, polypeptide 1); oxygen binding | chr3:9167896-9169277 REVERSEweakly similar to ( 190)C82A4_SOYBN affx|C37_21570;	10.0515	8.81461	9.48933	9.25251	9.52514	9.67278	10.9365	10.6244	10.2905
	Cit.11059.1.S1_s_at	26.1	misc.cytochrome P450	highly similar to ( 832)AT2G40890| Symbols: CYP98A3 | CYP98A3 (CYTOCHROME P450, FAMILY 98, SUBFAMILY A, POLYPEPTIDE 3); monooxygenase/ p-coumarate 3-hydroxylase | chr2:17065369-17067610 REVERSEhighly similar to ( 881)C98A2_SOYBN affx|C37_14814;	9.31157	8.23572	9.45448	8.93705	8.86389	9.45494	10.0825	9.62366	9.0991
	Cit.31374.1.S1_at	26.1	misc.cytochrome P450	very weakly similar to (97.4)AT2G45550| Symbols: CYP76C4 | CYP76C4 (cytochrome P450, family 76, subfamily C, polypeptide 4); oxygen binding | chr2:18780615-18782728 REVERSEvery weakly similar to (85.1)C76A2_SOLME affx|C37_21943;	8.54824	5.10452	8.04658	6.55617	6.77032	6.47199	8.14479	7.73327	7.53456
	Cit.9086.1.S1_at	26.1	misc.cytochrome P450	moderately similar to ( 435)AT2G45550| Symbols: CYP76C4 | CYP76C4 (cytochrome P450, family 76, subfamily C, polypeptide 4); oxygen binding | chr2:18780615-18782728 REVERSEmoderately similar to ( 375)C76A1_SOLME affx|C37_12388;	8.09442	5.10514	7.45323	6.31671	6.61109	6.60181	7.70019	7.33164	7.06954
	Cit.11964.1.S1_s_at	26.1	misc.cytochrome P450	highly similar to ( 614)AT2G27690| Symbols: CYP94C1 | CYP94C1 (cytochrome P450, family 94, subfamily C, polypeptide 1); oxygen binding | chr2:11816450-11817937 FORWARDvery weakly similar to ( 100)C97B2_SOYBN affx|C37_15950;	8.33483	5.65388	6.00343	7.61416	6.43941	6.94844	8.26504	7.7934	7.15863
	Cit.15105.1.S1_at	26.13	misc.acid and other phosphatases	moderately similar to ( 244)AT5G66450| Symbols: | phosphatidic acid phosphatase-related / PAP2-related | chr5:26552204-26553177 FORWARD affx|C37_20077;	9.23293	8.25667	8.93584	8.84213	8.78417	9.31811	9.3409	9.23379	8.95978
	Cit.25144.1.S1_at	26.22	misc.short chain dehydrogenase/reductase (SDR)	weakly similar to ( 111)AT2G24190| Symbols: | short-chain dehydrogenase/reductase (SDR) family protein | chr2:10290820-10292014 REVERSE affx|C37_29482;	8.87662	5.38996	8.5321	7.42187	7.77876	7.65515	8.85653	7.8705	8.11249
	Cit.17183.1.S1_at	29.2.3	protein.synthesis.initiation	moderately similar to ( 205)AT2G38640| Symbols: | similar to unknown protein [Arabidopsis thaliana] (TAIR:AT5G41590.1); similar to unknown [Populus trichocarpa] (GB:ABK94888.1); contains InterPro domain Protein of unknown function DUF567 (InterPro:IPR007612) | chr2:16164803-16165552 REVERSE affx|C37_04827;	5.61824	4.14411	5.80329	5.62685	5.4499	5.23211	5.99134	5.85173	5.73133
	Cit.12803.1.S1_s_at	29.4	protein.postranslational modification	highly similar to ( 619)AT3G17510| Symbols: SnRK3.16, CIPK1 | CIPK1 (CBL-INTERACTING PROTEIN KINASE 1); kinase | chr3:5989315-5992633 REVERSEmoderately similar to ( 441)CIPK1_ORYSA affx|C37_17012;	8.81025	8.09543	8.05931	8.59223	8.85525	8.45501	9.1893	8.76418	9.15235
	Cit.10380.1.S1_at	29.5	protein.degradation	moderately similar to ( 486)AT1G78680| Symbols: ATGGH2 | ATGGH2 (GAMMA-GLUTAMYL HYDROLASE 2); gamma-glutamyl hydrolase | chr1:29598826-29600930 FORWARDmoderately similar to ( 395)GGH_SOYBN affx|C37_13972;	4.01814	3.43385	3.61395	3.37896	3.6469	3.81786	4.93892	4.52709	3.85436
	Cit.10380.1.S1_s_at	29.5	protein.degradation	moderately similar to ( 486)AT1G78680| Symbols: ATGGH2 | ATGGH2 (GAMMA-GLUTAMYL HYDROLASE 2); gamma-glutamyl hydrolase | chr1:29598826-29600930 FORWARDmoderately similar to ( 395)GGH_SOYBN affx|C37_13972;	6.5204	5.56662	5.6427	5.60482	5.67556	6.43034	7.83712	7.12908	6.26554
	Cit.10380.1.S1_x_at	29.5	protein.degradation	moderately similar to ( 486)AT1G78680| Symbols: ATGGH2 | ATGGH2 (GAMMA-GLUTAMYL HYDROLASE 2); gamma-glutamyl hydrolase | chr1:29598826-29600930 FORWARDmoderately similar to ( 395)GGH_SOYBN affx|C37_13972;	4.79902	4.11934	4.28748	3.84327	3.9789	4.5658	5.55331	5.14715	4.35665
	Cit.2887.1.S1_s_at	29.5.5	protein.degradation.serine protease	moderately similar to ( 351)AT4G30810| Symbols: SCPL29 | SCPL29 (serine carboxypeptidase-like 29); serine carboxypeptidase | chr4:15003480-15006023 FORWARDmoderately similar to ( 377)CBP22_HORVU affx|C37_03647;	8.4833	7.97926	7.87734	7.74255	7.68436	8.25037	8.89121	8.68391	8.2652
	Cit.8558.1.S1_s_at	3.4.3	minor CHO metabolism.myo-inositol.InsP Synthases	highly similar to ( 951)AT2G22240| Symbols: | inositol-3-phosphate synthase isozyme 2 / myo-inositol-1-phosphate synthase 2 / MI-1-P synthase 2 / IPS 2 | chr2:9458981-9460455 REVERSEhighly similar to ( 975)INO1_TOBAC affx|C37_11721;	11.1471	10.1663	11.0462	10.5445	10.3576	10.345	12.3105	11.2426	10.7907
	Cit.17217.1.S1_at	3.5	minor CHO metabolism.others	highly similar to ( 519)AT2G37770| Symbols: | aldo/keto reductase family protein | chr2:15841966-15843737 FORWARDmoderately similar to ( 266)ALDR_HORVU affx|C37_05464;	8.52191	7.76197	7.85772	8.33655	8.02587	8.0121	9.47162	9.14943	8.55221
	Cit.1115.1.S1_s_at	3.5	minor CHO metabolism.others	moderately similar to ( 363)AT1G59960| Symbols: | aldo/keto reductase, putative | chr1:22075075-22076732 REVERSEmoderately similar to ( 363)6DCS_SOYBN affx|C37_01415;	9.6865	7.39386	9.95303	8.77707	8.86795	8.99706	10.6776	9.51694	9.46387
	Cit.17961.1.S1_s_at	30.1	signalling.in sugar and nutrient physiology	very weakly similar to (90.5)AT3G54040| Symbols: | photoassimilate-responsive protein-related | chr3:20025010-20026277 REVERSE affx|C37_17269;	7.91529	6.90037	7.5829	8.58728	8.31574	8.09356	8.50663	8.22393	7.75877
	Cit.2182.1.S1_s_at	30.11	signalling.light	weakly similar to ( 110)AT2G30520| Symbols: RPT2 | RPT2 (ROOT PHOTOTROPISM 2) | chr2:13009997-13012230 REVERSE affx|C37_02751;	8.33355	6.99126	8.8118	8.23881	8.44347	8.83284	8.46771	7.27278	7.91977
	Cit.39408.1.S1_at	30.2.25	signalling.receptor kinases.wall associated kinase	very weakly similar to (90.9)AT4G31100| Symbols: | wall-associated kinase, putative | chr4:15123868-15126432 FORWARD affx|C37_45768;	5.08713	4.12585	4.43117	4.3624	4.13738	5.25069	5.76942	5.6048	4.88734
	Cit.14757.1.S1_at	30.3	signalling.calcium	weakly similar to ( 155)AT2G46600| Symbols: | calcium-binding protein, putative | chr2:19143141-19143548 FORWARD affx|C37_19578;	9.73502	8.24663	8.46471	9.05685	8.90768	8.83219	9.6265	8.81909	8.35236
	Cit.30699.1.S1_at	30.3	signalling.calcium	moderately similar to ( 278)AT4G35310| Symbols: CPK5 | CPK5 (CALMODULIN-DOMAIN PROTEIN KINASE 5); calmodulin-dependent protein kinase/ kinase | chr4:16802441-16804633 FORWARDmoderately similar to ( 234)CDPK_SOYBN affx|C37_16416;	4.8267	3.81249	4.18234	4.41854	4.66734	4.94016	5.11839	4.93686	4.15076
	Cit.4383.1.S1_s_at	30.5	signalling.G-proteins	moderately similar to ( 296)AT4G02080| Symbols: ATSARA1C, ATSAR2, ASAR1 | ASAR1 (Arabidopsis thaliana secretion-associated RAS super family 2); GTP binding | chr4:921554-922547 FORWARDmoderately similar to ( 293)SAR1A_BRACM affx|C37_05562;	6.46904	5.52403	5.78574	6.54048	6.0899	6.02345	7.02427	6.74322	6.13646
	Cit.12816.1.S1_s_at	31.1	cell.organisation	moderately similar to ( 328)AT2G38750| Symbols: ANNAT4 | ANNAT4 (ANNEXIN ARABIDOPSIS 4); calcium ion binding / calcium-dependent phospholipid binding | chr2:16203660-16205509 REVERSEweakly similar to ( 191)ANX4_FRAAN affx|C37_17028;	9.94475	8.15389	9.60174	8.33507	8.79817	9.21951	10.0657	9.87781	9.48299
	Cit.30640.1.S1_at	33.99	development.unspecified	moderately similar to ( 262)AT3G44880| Symbols: LLS1, PAO, ACD1 | ACD1 (ACCELERATED CELL DEATH 1) | chr3:16394843-16397189 FORWARD affx|C37_15509;	5.86804	5.04156	5.1453	5.4243	5.31346	5.01128	6.30543	5.68553	5.98356
	Cit.13595.1.S1_at	33.99	development.unspecified	moderately similar to ( 236)AT4G15920| Symbols: | nodulin MtN3 family protein | chr4:9030756-9033357 REVERSE affx|C37_17993;	7.99197	7.11251	8.01133	8.05156	7.69149	7.74207	9.13846	8.04764	8.74123
	Cit.4105.1.S1_at	33.99	development.unspecified	moderately similar to ( 307)AT4G19450| Symbols: | nodulin-related | chr4:10606549-10609229 FORWARD affx|C37_05198;	8.36488	6.88205	8.21353	7.79951	8.02286	8.84086	8.91538	8.06267	7.56015
	Cit.26552.1.S1_at	33.99	development.unspecified	ripening-responsive protein, putative similar to antiporter [Arabidopsis thaliana] (TAIR:AT5G10420.1); similar to MATE efflux family protein [Arabidopsis thaliana] (TAIR:AT5G44050.1); similar to ripening regulated protein DDTFR18 [Lycopersicon esculentum] (GB:AAG49032.1); contains InterPro domain Multi antimicrobial extrusion protein MatE; (InterPro:IPR002528)	5.56076	4.44573	5.48938	5.16186	4.43253	5.76375	6.36893	6.19618	5.93661
	Cit.25840.1.S1_s_at	34.16	transport.ABC transporters and multidrug resistance systems	weakly similar to ( 147)AT1G17840| Symbols: WBC11, ABCG11, DSO, COF1 | ABCG11/COF1/DSO/WBC11 (DESPERADO); ATPase, coupled to transmembrane movement of substances | chr1:6142863-6145887 FORWARD affx|C37_31777;	11.7143	8.30955	11.1794	10.7476	10.4543	10.4781	12.545	11.5683	11.8431
	Cit.10219.1.S1_at	34.16	transport.ABC transporters and multidrug resistance systems	moderately similar to ( 254)AT1G17840| Symbols: WBC11, ABCG11, DSO, COF1 | ABCG11/COF1/DSO/WBC11 (DESPERADO); ATPase, coupled to transmembrane movement of substances | chr1:6142863-6145887 FORWARDvery weakly similar to (98.6)PDR12_ORYSA affx|C37_13775;	10.3724	6.1393	10.0526	9.16418	8.99973	9.07408	11.413	10.1767	10.2367
	Cit.17418.1.S1_s_at	34.16	transport.ABC transporters and multidrug resistance systems	CER5 (ECERIFERUM 5); ATPase, coupled to transmembrane movement of substances Encodes an ABC transporter involved in cuticular wax biosynthesis. Lines carrying recessive mutations in this locus have weakly glaucous stem surface, and relative elevated secondary alcohols and ketones. Identical to White-brown complex homolog protein 12 (Protein ECERIFERUM5) (WBC12) [Arabidopsis Thaliana] (GB:Q9C8K2);…	10.6886	7.36473	10.4956	9.95293	9.50759	9.71111	11.9067	10.6765	10.99
	Cit.4403.1.S1_at	34.2	transporter.sugars	weakly similar to ( 176)AT2G43330| Symbols: ATINT1 | ATINT1 (INOSITOL TRANSPORTER 1); carbohydrate transmembrane transporter/ sugar:hydrogen ion symporter | chr2:18008212-18010931 FORWARD affx|C37_05586;	9.30011	6.24456	9.40962	8.21224	8.62164	7.78878	10.0312	8.63577	9.15881
	Cit.5968.1.S1_at	34.2	transporter.sugars	weakly similar to ( 180)AT2G43330| Symbols: ATINT1 | ATINT1 (INOSITOL TRANSPORTER 1); carbohydrate transmembrane transporter/ sugar:hydrogen ion symporter | chr2:18008212-18010931 FORWARD affx|C37_07656;	7.73639	4.36825	7.67327	6.73725	7.37022	6.25155	8.78557	7.41854	8.12616
	Cit.2926.1.S1_at	34.3	transport.amino acids	moderately similar to ( 234)AT5G23810| Symbols: AAP7 | AAP7 (amino acid permease 7) | chr5:8028464-8030141 FORWARD affx|C37_03699;	6.03688	5.03083	5.97623	6.12293	6.12109	5.75682	7.23554	6.57881	6.82336
	Cit.10398.1.S1_at	34.99	transport.misc	moderately similar to ( 202)AT3G13050| Symbols: | transporter-related | chr3:4176873-4178875 FORWARD affx|C37_13997;	10.3343	9.05992	10.4627	10.2944	10.43	10.0965	11.3123	10.6056	10.6005
	Cit.25107.1.S1_at	34.99	transport.misc	weakly similar to ( 130)AT3G13050| Symbols: | transporter-related | chr3:4176873-4178875 FORWARD affx|C37_27154;	8.32031	6.84121	8.06213	8.60213	8.71946	8.27844	9.4907	9.01445	8.93735
	Cit.30571.1.S1_s_at	34.99	transport.misc	weakly similar to ( 200)AT3G13050| Symbols: | transporter-related | chr3:4176873-4178875 FORWARD affx|C37_13996;	9.63234	8.26793	9.67069	9.68399	9.72588	9.5321	10.7091	10.1388	10.0626
	Cit.17565.1.S1_at	35.2	not assigned.unknown	weakly similar to ( 119)AT3G10120| Symbols: | similar to unknown protein [Arabidopsis thaliana] (TAIR:AT5G03890.1); similar to hypothetical protein [Vitis vinifera] (GB:CAN62766.1) | chr3:3130160-3130681 FORWARD affx|C37_10841;	6.93771	6.29694	6.66573	6.51202	6.0921	6.67237	7.26794	7.55798	6.43936
	Cit.31278.1.S1_at	35.2	not assigned.unknown	weakly similar to ( 169)AT4G34280| Symbols: | transducin family protein / WD-40 repeat family protein | chr4:16407088-16410648 FORWARD affx|C37_21569;	4.52422	4.2676	4.3223	4.51857	4.68814	3.81068	5.40598	4.6145	4.95989
	Cit.38337.1.S1_at	35.2	not assigned.unknown	affx|C37_44269;	6.32354	5.35023	5.45628	6.00076	5.84601	6.08529	6.72458	6.79652	6.34052
	Cit.4799.1.S1_at	35.2	not assigned.unknown	highly similar to ( 530)AT3G10970| Symbols: | haloacid dehalogenase-like hydrolase family protein | chr3:3433281-3436082 REVERSE affx|C37_06077;	6.66695	6.06752	6.39547	6.45832	6.28577	6.51373	7.44165	7.23104	6.82975
	Cit.6793.1.S1_at	35.2	not assigned.unknown	affx|C37_08944;	6.19079	6.09921	5.98343	6.15959	5.97861	5.28881	7.55977	6.29119	6.37367
	Cit.9833.1.S1_at	35.2	not assigned.unknown	moderately similar to ( 322)AT4G31330| Symbols: | similar to unknown protein [Arabidopsis thaliana] (TAIR:AT5G10580.1); similar to hypothetical protein [Vitis vinifera] (GB:CAN79714.1); contains InterPro domain Protein of unknown function DUF599 (InterPro:IPR006747) | chr4:15202360-15203157 FORWARD affx|C37_13301;	4.79042	4.5074	5.08306	5.21896	4.82032	4.25646	6.27978	5.61774	4.77764
	Cit.21359.1.S1_at	35.2	not assigned.unknown	affx|C37_46766;	6.55194	5.17722	5.68477	5.76658	6.0598	6.16854	7.19888	7.00917	6.5092
	Cit.20603.1.S1_s_at	35.2	not assigned.unknown	affx|C37_44850;	9.56884	5.59715	9.2627	8.24679	8.43237	6.93236	8.80047	8.74672	9.04345
	Cit.21497.1.S1_at	35.2	not assigned.unknown	affx|C37_47256;	8.29377	6.84286	8.12813	8.65767	8.16952	8.27636	8.38595	8.39443	8.29749
	Cit.21940.1.S1_s_at	35.2	not assigned.unknown	moderately similar to ( 231)AT2G37970| Symbols: SOUL-1 | SOUL-1; binding | chr2:15898105-15898782 FORWARD affx|C37_29510;	10.211	7.19727	9.59656	8.45856	8.54598	9.21175	9.96122	8.79215	8.50114
	Cit.29003.1.S1_s_at	35.2	not assigned.unknown	weakly similar to ( 177)AT4G32870| Symbols: | similar to unknown protein [Arabidopsis thaliana] (TAIR:AT2G25770.2); similar to unknown protein [Arabidopsis thaliana] (TAIR:AT2G25770.1); similar to unknown [Populus trichocarpa x Populus deltoides] (GB:ABK96434.1); contains domain SSF55961 (SSF55961) | chr4:15862172-15862645 FORWARD affx|C37_42132;	8.51115	5.78123	8.90412	7.34623	7.7227	7.40278	8.27054	6.9787	7.66249
	Cit.18059.1.S1_s_at	35.2	not assigned.unknown	very weakly similar to (84.0)AT3G52740| Symbols: | similar to unknown protein [Arabidopsis thaliana] (TAIR:AT3G44450.1); similar to unnamed protein product [Vitis vinifera] (GB:CAO70571.1) | chr3:19557424-19557846 REVERSE affx|C37_19079;	7.5798	3.61744	6.36698	5.45215	3.95873	7.25084	7.27375	6.43735	4.96614
	Cit.11026.1.S1_at	35.2	not assigned.unknown	weakly similar to ( 140)AT5G13220| Symbols: JAZ10, TIFY9, JAS1, AT5G13220 | JAS1/JAZ10/TIFY9 (JASMONATE-ZIM-DOMAIN PROTEIN 10) | chr5:4219004-4219999 FORWARD affx|C37_14772;	8.54614	6.90829	6.29036	8.16424	7.94429	8.49173	9.15538	8.60854	8.10846
	Cit.17765.1.S1_x_at	35.2	not assigned.unknown	affx|C37_13435;	8.03566	7.09418	7.25475	7.57764	8.06415	8.10695	8.43025	8.14015	7.9255
	Cit.30953.1.S1_s_at	10.3	cell wall.hemicellulose synthesis	moderately similar to ( 284)AT2G03210| Symbols: ATFUT2, FUT2 | FUT2 (fucosyltransferase 2); fucosyltransferase/ transferase, transferring glycosyl groups | chr2:968332-970015 REVERSEmoderately similar to ( 280)FUT1_PEA affx|C37_19573;	6.40041	5.64561	6.15952	6.3052	6.70747	6.72979	6.96559	6.39409	6.43607
	Cit.15695.1.S1_at	11.9.2.1	lipid metabolism.lipid degradation.lipases.triacylglycerol lipase	moderately similar to ( 331)AT4G16820| Symbols: | lipase class 3 family protein | chr4:9467582-9469135 FORWARD affx|C37_21024;	6.18937	5.67991	5.20125	6.15012	6.27796	5.57371	7.03093	6.28228	6.37073
	Cit.20147.1.S1_at	16.2.1.04	secondary metabolism.phenylpropanoids.lignin biosynthesis.HCT	transferase family protein At5g48930 has been shown to encode for the hydroxycinnamoyl-Coenzyme A shikimate/quinate hydroxycinnamoyltransferase (HCT) both synthesizing and catabolizing the hydroxycinnamoylesters (coumaroyl/caffeoyl shikimate and quinate) involved in the phenylpropanoid pathway. Influence on the accumulation of flavonoids which in turn inhibit auxin transport and reduce plant grow…	8.57534	5.89248	8.28836	6.74322	7.39369	7.66588	8.8152	7.67657	7.89316
	Cit.36875.1.S1_at	17.2.1	hormone metabolism.auxin.synthesis-degradation	moderately similar to ( 253)AT5G56660| Symbols: ILL2 | ILL2 (IAA-leucine resistant (ILR)-like gene 2); metallopeptidase | chr5:22950504-22952237 FORWARD affx|C37_40346;	6.71211	6.10041	5.79411	6.03179	6.01071	6.64202	6.95256	6.37679	6.14369
	Cit.10444.1.S1_at	17.7.1.3	hormone metabolism.jasmonate.synthesis-degradation.allene oxidase synthase	moderately similar to ( 488)AT4G15440| Symbols: CYP74B2, HPL1 | HPL1 (HYDROPEROXIDE LYASE 1); heme binding / iron ion binding / monooxygenase | chr4:8835868-8838461 FORWARDmoderately similar to ( 335)C74A2_ORYSA affx|C37_14060;	8.28737	7.18791	7.90359	7.80105	7.75712	8.07823	9.63384	9.21035	8.65698
	Cit.10661.1.S1_at	2.2.1.3.2	major CHO metabolism.degradation.sucrose.invertases.cell wall	highly similar to ( 863)AT1G12240| Symbols: ATBETAFRUCT4, VAC-INV | ATBETAFRUCT4/VAC-INV (VACUOLAR INVERTASE); beta-fructofuranosidase/ hydrolase, hydrolyzing O-glycosyl compounds | chr1:4153697-4157455 FORWARDhighly similar to ( 920)INVA_PHAAU affx|C37_14330;	11.8799	9.05119	11.3075	10.6933	11.1953	10.4296	11.0897	10.6389	11.3339
	Cit.21090.1.S1_at	2.2.1.3.3	major CHO metabolism.degradation.sucrose.invertases.vacuolar	weakly similar to ( 174)AT1G12240| Symbols: ATBETAFRUCT4, VAC-INV | ATBETAFRUCT4/VAC-INV (VACUOLAR INVERTASE); beta-fructofuranosidase/ hydrolase, hydrolyzing O-glycosyl compounds | chr1:4153697-4157455 FORWARDweakly similar to ( 189)INVB_DAUCA affx|C37_46112;	3.30442	3.05783	3.04158	3.03677	3.07209	3.02101	4.20339	3.01719	3.08971
	Cit.10594.1.S1_at	20.1	stress.biotic	moderately similar to ( 248)AT3G54420| Symbols: ATCHITIV, CHIV, ATEP3 | ATEP3 (Arabidopsis thaliana chitinase class IV); chitinase | chr3:20156913-20158012 FORWARDmoderately similar to ( 246)CHIB_MAIZE affx|C37_14255;	6.16014	5.15286	6.22214	6.12519	4.61669	6.2986	7.0861	7.05079	6.0309
	Cit.39297.1.S1_at	20.1.7	stress.biotic.PR-proteins	disease resistance family protein similar to disease resistance family protein [Arabidopsis thaliana] (TAIR:AT5G27060.1); similar to disease resistance family protein [Arabidopsis thaliana] (TAIR:AT2G15080.2); similar to leucine-rich repeat family protein [Arabidopsis thaliana] (TAIR:AT1G45616.1); similar to verticillium wilt disease resistance protein [Lycopersicon esculentum] (GB:AAK58682.1); c…	4.47244	3.31247	4.93148	3.33091	3.88925	4.2307	4.577	4.67253	4.35687
	Cit.19362.1.S1_x_at	20.1.7.6	stress.biotic.PR-proteins.proteinase inhibitors	weakly similar to ( 104)AT1G17860| Symbols: | trypsin and protease inhibitor family protein / Kunitz family protein | chr1:6149336-6149926 FORWARD affx|C37_27903;	6.45071	5.59077	5.45624	5.73016	5.38585	5.58556	7.22412	7.0006	6.1372
	Cit.16962.1.S1_x_at	20.1.7.6	stress.biotic.PR-proteins.proteinase inhibitors	weakly similar to ( 103)AT1G17860| Symbols: | trypsin and protease inhibitor family protein / Kunitz family protein | chr1:6149336-6149926 FORWARD affx|C37_00904;	6.56372	4.83403	5.02703	5.38838	4.3924	4.15597	7.23914	6.80148	5.76873
	Cit.15489.1.S1_at	20.2.1	stress.abiotic.heat	very weakly similar to (84.7)AT4G27670| Symbols: HSP21 | HSP21 (HEAT SHOCK PROTEIN 21) | chr4:13819054-13819901 REVERSEvery weakly similar to (80.5)HS22C_SOYBN affx|C37_20697;	6.85645	5.44851	6.09157	6.45045	6.3517	5.92313	8.47085	6.67314	7.03607
	Cit.29489.1.S1_s_at	26.1	misc.cytochrome P450	weakly similar to ( 165)AT5G06900| Symbols: CYP93D1 | CYP93D1 (cytochrome P450, family 93, subfamily D, polypeptide 1); oxygen binding | chr5:2136161-2137926 REVERSEmoderately similar to ( 207)C93A1_SOYBN affx|C37_03131;	8.05833	6.58463	7.72217	7.13289	7.37948	7.14442	8.07043	8.14843	8.09565
	Cit.10353.1.S1_at	26.1	misc.cytochrome P450	highly similar to ( 685)AT2G40890| Symbols: CYP98A3 | CYP98A3 (CYTOCHROME P450, FAMILY 98, SUBFAMILY A, POLYPEPTIDE 3); monooxygenase/ p-coumarate 3-hydroxylase | chr2:17065369-17067610 REVERSEhighly similar to ( 686)C98A2_SOYBN affx|C37_13940;	9.42413	3.7804	9.87528	6.4278	7.69734	5.33648	8.98944	6.81814	7.60119
	Cit.14534.1.S1_at	26.1	misc.cytochrome P450	moderately similar to ( 216)AT2G45570| Symbols: CYP76C2 | CYP76C2 (cytochrome P450, family 76, subfamily C, polypeptide 2); oxygen binding | chr2:18787009-18788996 REVERSEmoderately similar to ( 202)C76A1_SOLME affx|C37_19266;	8.52369	6.65105	8.16506	6.85336	6.91706	7.69051	9.69141	9.48705	8.29962
	Cit.36077.1.S1_s_at	26.1	misc.cytochrome P450	weakly similar to ( 159)AT3G61040| Symbols: CYP76C7 | CYP76C7 (cytochrome P450, family 76, subfamily C, polypeptide 7); oxygen binding | chr3:22605507-22607100 REVERSEweakly similar to ( 139)C76A2_SOLME affx|C37_32452;	6.89908	5.10729	6.29528	5.56791	5.56737	6.46068	8.60611	8.52263	7.20979
	Cit.4934.1.S1_at	26.2	misc.UDP glucosyl and glucoronyl transferases	highly similar to ( 545)AT1G22360| Symbols: ATUGT85A2 | ATUGT85A2 (UDP-GLUCOSYL TRANSFERASE 85A2); UDP-glycosyltransferase | chr1:7895057-7897516 REVERSEweakly similar to ( 196)UFO3_MAIZE affx|C37_06260;	8.68128	7.21113	8.09253	7.61322	7.81051	8.04255	9.07146	8.92508	9.34306
	Cit.28904.1.S1_at	26.8	misc.nitrilases, *nitrile lyases, berberine bridge enzymes, reticuline oxidases, troponine reductases	moderately similar to ( 264)AT5G44400| Symbols: | FAD-binding domain-containing protein | chr5:17903592-17905298 REVERSE affx|C37_41576;	4.37195	3.70687	3.59716	3.78759	3.72594	4.09406	5.09212	4.10898	4.04928
	Cit.26667.1.S1_s_at	29.4.1.57	protein.postranslational modification.kinase.receptor like cytoplasmatic kinase VII	moderately similar to ( 288)AT5G51560| Symbols: | leucine-rich repeat transmembrane protein kinase, putative | chr5:20963033-20965839 FORWARDweakly similar to ( 120)NORK_MEDTR affx|C37_34113;	3.53207	3.01164	3.29427	3.35132	3.14277	3.51582	4.52696	3.89282	3.53809
	Cit.19313.1.S1_at	35.2	not assigned.unknown	affx|C37_27426;	6.06725	4.52009	6.20803	5.16237	6.16631	4.41202	5.82693	6.26431	6.98221
	Cit.39851.1.S1_at	35.2	not assigned.unknown	affx|C37_46574;	3.85591	3.0769	4.04632	3.30065	3.55157	3.11977	3.77713	4.36047	3.84731
	Cit.17280.1.S1_at	35.2	not assigned.unknown	weakly similar to ( 127)AT1G10740| Symbols: | similar to unknown protein [Arabidopsis thaliana] (TAIR:AT1G23330.1); similar to unnamed protein product [Vitis vinifera] (GB:CAO42648.1); contains domain SSF53474 (SSF53474); contains domain G3DSA:3.40.50.1820 (G3DSA:3.40.50.1820) | chr1:3568613-3570467 REVERSE affx|C37_06818;	9.25827	7.87913	7.86428	8.44548	8.70813	8.51839	9.44109	9.20592	8.97833
	Cit.17527.1.S1_at	35.2	not assigned.unknown	affx|C37_10360;	7.98924	6.18515	7.39463	6.39433	6.86744	8.19307	6.71145	6.6594	6.15695
	Cit.2071.1.S1_s_at	17.7.1.4	hormone metabolism.jasmonate.synthesis-degradation.allene oxidase cyclase	moderately similar to ( 277)AT3G25780| Symbols: AOC3 | AOC3 (ALLENE OXIDE CYCLASE 3) | chr3:9410599-9411646 FORWARD affx|C37_02614;	9.29676	8.8904	8.4809	8.70277	8.67499	8.5837	9.8106	9.48347	9.16115
	Cit.16882.1.S1_x_at	20.1.7.6	stress.biotic.PR-proteins.proteinase inhibitors	very weakly similar to ( 100)AT1G17860| Symbols: | trypsin and protease inhibitor family protein / Kunitz family protein | chr1:6149336-6149926 FORWARD affx|C37_00117;	4.61085	3.18067	3.52122	3.4311	2.84031	2.47878	4.04088	4.65065	3.50693
	Cit.29325.1.S1_x_at	20.1.7.6	stress.biotic.PR-proteins.proteinase inhibitors	weakly similar to ( 102)AT1G17860| Symbols: | trypsin and protease inhibitor family protein / Kunitz family protein | chr1:6149336-6149926 FORWARD affx|C37_00110;	4.70908	3.46583	3.62661	3.55654	2.99812	2.83911	4.30488	4.79129	3.63279
	Cit.10661.1.S1_s_at	2.2.1.3.2	major CHO metabolism.degradation.sucrose.invertases.cell wall	highly similar to ( 863)AT1G12240| Symbols: ATBETAFRUCT4, VAC-INV | ATBETAFRUCT4/VAC-INV (VACUOLAR INVERTASE); beta-fructofuranosidase/ hydrolase, hydrolyzing O-glycosyl compounds | chr1:4153697-4157455 FORWARDhighly similar to ( 920)INVA_PHAAU affx|C37_14330;	10.9648	8.11046	10.0282	9.64601	10.0878	9.24437	10.0919	9.51993	10.4457
	Cit.3520.1.S1_at	30.3	signalling.calcium	weakly similar to ( 132)AT1G21550| Symbols: | calcium-binding protein, putative | chr1:7553306-7553773 REVERSEvery weakly similar to (82.4)ALLB3_BETVE affx|C37_04447;	8.83141	6.42026	7.79026	8.00258	8.10979	7.46003	8.21377	7.47298	7.42016
	Cit.18953.1.S1_at	35.2	not assigned.unknown	affx|C37_25884;	6.42825	5.14095	5.02058	6.23498	6.39813	6.1051	6.99623	6.16278	5.75354
	Cit.31038.1.S1_s_at	35.2	not assigned.unknown	weakly similar to ( 128)AT1G72790| Symbols: | hydroxyproline-rich glycoprotein family protein | chr1:27398510-27400195 FORWARD affx|C37_20260;	6.54113	5.35146	5.12007	6.44155	5.97033	6.00261	6.39375	6.76985	5.91496
	Cit.33068.1.S1_at	35.2	not assigned.unknown	affx|C37_24867;	5.63722	3.70525	3.25179	4.11143	4.04736	3.6206	4.81429	5.43212	4.93321
	Cit.24296.1.S1_s_at	11.2.3	lipid metabolism.FA desaturation.omega 3 desaturase	weakly similar to ( 141)AT5G05580| Symbols: SH1, FAD8 | FAD8 (FATTY ACID DESATURASE 8); omega-3 fatty acid desaturase | chr5:1664332-1666346 FORWARDweakly similar to ( 143)FAD3C_RICCO affx|C37_41091;	10.3701	9.11131	8.37026	10.0904	9.8201	10.1598	10.7871	10.4589	9.6473
	Cit.5502.1.S1_at	15	metal handling	heavy-metal-associated domain-containing protein similar to heavy-metal-associated domain-containing protein [Arabidopsis thaliana] (TAIR:AT5G48290.1); similar to heavy metal-associated domain, putative [Medicago truncatula] (GB:ABE90826.1); similar to Os04g0469100 [Oryza sativa (japonica cultivar-group)] (GB:NP_001053042.1); similar to Os04g0469000 [Oryza sativa (japonica cultivar-group)] (GB:NP…	10.0568	9.07959	9.22183	8.77792	9.38113	10.1683	9.08334	9.57125	9.33567
	Cit.11965.1.S1_at	26.1	misc.cytochrome P450	highly similar to ( 622)AT2G27690| Symbols: CYP94C1 | CYP94C1 (cytochrome P450, family 94, subfamily C, polypeptide 1); oxygen binding | chr2:11816450-11817937 FORWARDvery weakly similar to (97.4)C97B2_SOYBN affx|C37_15951;	6.5478	3.5607	3.32829	6.05111	4.51405	4.51838	6.11736	5.84283	5.3538
	Cit.33294.1.S1_at	35.2	not assigned.unknown	affx|C37_25235;	4.13157	3.18884	2.48648	3.52106	3.23974	4.14273	3.99697	3.81807	3.89231
	Cit.34429.1.S1_s_at	17.1.3	hormone metabolism.abscisic acid.induced-regulated-responsive-activated	weakly similar to ( 140)AT5G23370| Symbols: | GRAM domain-containing protein / ABA-responsive protein-related | chr5:7863545-7864204 REVERSE affx|C37_27176;	5.14713	3.43003	3.0637	3.80241	3.58748	4.38866	4.20075	4.25982	3.59173
	Cit.17929.1.S1_s_at	35.2	not assigned.unknown	affx|C37_16733;	9.38479	6.95923	8.75995	7.95958	8.94026	8.34747	8.49872	7.54936	8.58429
	Cit.17212.1.S1_at	35.2	not assigned.unknown	weakly similar to ( 107)AT1G19180| Symbols: JAZ1, TIFY10A | JAZ1/TIFY10A (JASMONATE-ZIM-DOMAIN PROTEIN 1) | chr1:6622699-6623262 FORWARD affx|C37_05404;	8.49448	6.15714	4.87449	8.24178	7.38987	7.85952	8.30469	7.85802	6.7494
	Cit.25266.1.S1_s_at	10.1.3	cell wall.precursor synthesis.AXS	moderately similar to ( 220)AT2G27860| Symbols: AXS1 | AXS1 (UDP-D-APIOSE/UDP-D-XYLOSE SYNTHASE 1) | chr2:11871761-11873920 REVERSE affx|C37_29949;	9.56402	8.94688	8.52711	9.32903	9.25086	8.91286	9.54175	9.51988	9.6618
	Cit.4491.1.S1_at	17.5.1	hormone metabolism.ethylene.synthesis-degradation	highly similar to ( 647)AT4G11280| Symbols: | ACS6 (1-AMINOCYCLOPROPANE-1-CARBOXYLIC ACID (ACC) SYNTHASE 6) | chr4:6864164-6865918 FORWARDhighly similar to ( 716)1A1C_SOYBN affx|C37_05692;	5.25681	3.6086	3.43093	3.98889	4.6893	4.13299	4.64006	4.49251	4.29175
	Cit.17545.1.S1_at	27.3.64	RNA.regulation of transcription.PHOR1	moderately similar to ( 204)AT3G52450| Symbols: | U-box domain-containing protein | chr3:19451921-19453228 REVERSE affx|C37_10569;	8.93986	7.22825	5.96125	8.35349	8.88949	8.57305	9.17644	8.50666	9.40032
	Cit.13312.1.S1_at	30.6	signalling.MAP kinases	weakly similar to ( 106)AT2G42880| Symbols: ATMPK20 | ATMPK20 (Arabidopsis thaliana MAP kinase 20); MAP kinase | chr2:17847649-17851024 REVERSE affx|C37_17639;	7.52101	7.10934	6.78383	7.50477	7.59161	7.35799	7.85708	7.70576	7.1658
	Cit.30166.1.S1_at	34.12	transport.metal	weakly similar to ( 177)AT2G29410| Symbols: ATMTPB1, MTPB1 | MTPB1; efflux transmembrane transporter/ zinc ion transmembrane transporter | chr2:12623887-12625014 FORWARD affx|C37_09664;	6.80734	5.2868	4.54129	6.34326	5.86207	5.72878	6.22232	6.5486	6.14252
	Cit.11774.1.S1_at	35.2	not assigned.unknown	weakly similar to ( 117)AT1G05835| Symbols: | similar to unknown protein [Arabidopsis thaliana] (TAIR:AT1G32583.1); contains domain PTHR13793:SF28 (PTHR13793:SF28); contains domain PTHR13793 (PTHR13793) | chr1:1762247-1762701 FORWARD affx|C37_15692;	5.45185	4.3239	4.77612	4.4586	4.12738	4.70341	4.28268	5.2252	5.31237
	Cit.17187.1.S1_at	35.2	not assigned.unknown	affx|C37_04883;	9.57143	8.52731	8.03381	9.61424	9.60185	9.01134	10.0265	9.04304	9.59007
	Cit.17342.1.S1_at	13.1.6.2.1	amino acid metabolism.synthesis.aromatic aa.phenylalanine and tyrosine.chorismate mutase	moderately similar to ( 217)AT5G10870| Symbols: ATCM2 | ATCM2 (CHORISMATE MUTASE 2); chorismate mutase | chr5:3430692-3432273 REVERSE affx|C37_07909;	10.0111	8.77804	7.89443	9.2879	9.40629	9.35364	9.59639	9.65077	9.09631
	Cit.11918.1.S1_at	26.7	misc.oxidases - copper, flavone etc.	moderately similar to ( 265)AT4G38540| Symbols: | monooxygenase, putative (MO2) | chr4:18023181-18024821 FORWARD affx|C37_15889;	9.74045	8.93074	8.62867	9.2152	9.56331	9.45624	10.0438	9.96211	10.1563
	Cit.11918.1.S1_x_at	26.7	misc.oxidases - copper, flavone etc.	moderately similar to ( 265)AT4G38540| Symbols: | monooxygenase, putative (MO2) | chr4:18023181-18024821 FORWARD affx|C37_15889;	9.76586	9.0377	8.72609	9.25545	9.5768	9.50449	9.94929	9.88304	10.1579
	Cit.20596.1.S1_at	35.2	not assigned.unknown	affx|C37_44771;	8.15166	7.17239	7.4749	8.24859	8.00692	6.73949	8.57922	7.24179	7.40919
	Cit.9803.1.S1_s_at	35.2	not assigned.unknown	affx|C37_13271;	12.5559	11.6561	11.7071	12.18	11.9532	12.0698	12.7123	12.9626	12.7372
	Cit.23790.1.S1_s_at	10.6.3	cell wall.degradation.pectate lyases and polygalacturonases	weakly similar to ( 179)AT1G70370| Symbols: | BURP domain-containing protein / polygalacturonase, putative | chr1:26516666-26518661 REVERSE affx|C37_39269;	7.5756	6.98954	6.55323	6.86524	7.1309	7.4661	7.63948	7.63507	7.69058
Cluster 5	Cit.10415.1.S1_s_at	1.1.1.1	PS.lightreaction.photosystem II.LHC-II	moderately similar to ( 407)AT2G40100| Symbols: LHCB4.3 | LHCB4.3 (LIGHT HARVESTING COMPLEX PSII); chlorophyll binding | chr2:16752962-16754268 FORWARDmoderately similar to ( 248)CB29_CHLRE affx|C37_14024;	10.006	10.162	9.72736	9.55292	9.68506	8.67733	7.655	8.32063	9.02349
	Cit.30155.1.S1_at	10.6.2	cell wall.degradation.mannan-xylose-arabinose-fucose	moderately similar to ( 466)AT5G66460| Symbols: | (1-4)-beta-mannan endohydrolase, putative | chr5:26556137-26558063 REVERSE affx|C37_09608;	5.89698	7.00925	6.63702	6.57487	6.65914	4.53631	5.10435	5.70991	6.10268
	Cit.7156.1.S1_at	10.6.3	cell wall.degradation.pectate lyases and polygalacturonases	moderately similar to ( 308)AT1G23460| Symbols: | polygalacturonase | chr1:8327371-8329611 FORWARDweakly similar to ( 184)PGLR_ACTCH affx|C37_09621;	5.39456	6.18438	6.09202	5.56765	6.22808	5.12521	5.06897	5.28747	5.47312
	Cit.399.1.S1_s_at	10.7	cell wall.modification	weakly similar to ( 169)AT1G26770| Symbols: AT-EXP10, ATEXP10, ATHEXP ALPHA 1.1, EXP10, ATEXPA10 | ATEXPA10 (ARABIDOPSIS THALIANA EXPANSIN A10) | chr1:9259762-9260779 FORWARDweakly similar to ( 160)EXPA2_ORYSA affx|C37_00495;	10.6664	11.6807	9.80497	10.6556	10.5045	10.2556	8.68039	10.1267	10.3158
	Cit.11148.1.S1_s_at	11.1.10	lipid metabolism.FA synthesis and FA elongation.beta ketoacyl CoA synthase	moderately similar to ( 442)AT1G68530| Symbols: CER6, G2, POP1, CUT1 | CUT1 (CUTICULAR 1); catalytic | chr1:25717263-25718396 REVERSE affx|C37_14927;	7.34753	7.90602	7.49942	7.01835	7.41746	7.34461	6.42055	6.71543	7.12153
	Cit.5443.1.S1_at	11.1.9	lipid metabolism.FA synthesis and FA elongation.long chain fatty acid CoA ligase	highly similar to ( 607)AT2G47240| Symbols: | long-chain-fatty-acid--CoA ligase family protein / long-chain acyl-CoA synthetase family protein | chr2:19400905-19404686 FORWARDvery weakly similar to (91.7)4CL1_ORYSA affx|C37_06909;	4.8109	5.42222	4.85532	4.69199	5.28585	4.14318	3.54464	4.16022	4.36576
	Cit.37059.1.S1_x_at	13.2.3.5	amino acid metabolism.degradation.aspartate family.lysine	weakly similar to ( 121)AT2G37210| Symbols: | Encodes a protein of unknown function. It has been crystallized and shown to be structurally almost identical to the protein encoded by At5g11950. | chr2:15631332-15633913 REVERSE affx|C37_42148;	5.6142	5.80266	6.46849	5.91527	5.2334	6.12083	5.41124	4.76317	4.96565
	Cit.30479.1.S1_x_at	13.2.3.5	amino acid metabolism.degradation.aspartate family.lysine	weakly similar to ( 136)AT4G35190| Symbols: | similar to unknown protein [Arabidopsis thaliana] (TAIR:AT2G37210.1); similar to unnamed protein product [Vitis vinifera] (GB:CAO47480.1); contains InterPro domain Conserved hypothetical protein CHP00730 (InterPro:IPR005269) | chr4:16746729-16748095 FORWARD affx|C37_12011;	8.89671	8.91431	9.69462	8.89715	7.95883	9.40479	8.78878	7.88328	8.1553
	Cit.36213.1.S1_at	16.2	secondary metabolism.phenylpropanoids	transferase family protein similar to transferase family protein [Arabidopsis thaliana] (TAIR:AT4G15400.1); similar to acyltransferase-like protein ACYL3a [Nicotiana tabacum] (GB:BAD93693.1); similar to acyltransferase-like protein ACYL3b [Nicotiana tabacum] (GB:BAD93694.1); similar to acyltransferase 1 [Capsicum chinense] (GB:AAN85435.1); contains InterPro domain Transferase; (InterPro:IPR003480)	4.90399	4.84267	5.01118	4.6495	4.74831	4.24452	3.95549	4.28347	4.15574
	Cit.19520.1.S1_s_at	16.8.2	secondary metabolism.flavonoids.chalcones	moderately similar to ( 264)AT5G13930| Symbols: CHS, TT4, ATCHS | ATCHS/CHS/TT4 (CHALCONE SYNTHASE); naringenin-chalcone synthase | chr5:4488764-4490037 FORWARDmoderately similar to ( 298)CHS2_CITSI affx|C37_28244;	5.15964	4.67816	5.55861	4.41961	4.30297	4.26129	3.95321	3.76236	3.46859
	Cit.19523.1.S1_at	20.1.7	stress.biotic.PR-proteins	disease resistance protein (CC-NBS-LRR class), putative Identical to Putative disease resistance protein At5g05400 [Arabidopsis Thaliana] (GB:Q9FLB4); similar to disease resistance protein (CC-NBS-LRR class), putative [Arabidopsis thaliana] (TAIR:AT5G63020.1); similar to disease resistance protein (CC-NBS-LRR class), putative [Arabidopsis thaliana] (TAIR:AT1G12280.1); similar to RPS5 (RESISTANT T…	6.93148	7.00468	7.26741	6.84649	7.18753	6.76973	6.19039	6.26998	6.74307
	Cit.17725.1.S1_s_at	20.2.1	stress.abiotic.heat	moderately similar to ( 202)AT2G29500| Symbols: | 17.6 kDa class I small heat shock protein (HSP17.6B-CI) | chr2:12640356-12640817 REVERSEmoderately similar to ( 211)HSP11_SOYBN affx|C37_12836;	10.356	10.1853	9.75313	9.57425	9.81706	9.63762	8.63386	8.91929	9.21036
	Cit.1780.1.S1_at	20.2.1	stress.abiotic.heat	weakly similar to ( 200)AT2G29500| Symbols: | 17.6 kDa class I small heat shock protein (HSP17.6B-CI) | chr2:12640356-12640817 REVERSEmoderately similar to ( 211)HSP13_SOYBN affx|C37_02255;	7.25936	6.95381	7.42973	7.18387	7.31864	7.41174	6.37903	6.4618	6.95044
	Cit.16035.1.S1_at	20.2.1	stress.abiotic.heat	DNAJ heat shock protein, putative similar to DNAJ heat shock N-terminal domain-containing protein (J11) [Arabidopsis thaliana] (TAIR:AT4G36040.1); similar to DnaJ-like protein [Phaseolus vulgaris] (GB:AAB36543.1); contains InterPro domain Heat shock protein DnaJ, N-terminal; (InterPro:IPR001623)	5.92277	6.63779	5.80318	4.84909	5.6469	5.76897	4.59063	4.97254	5.15276
	Cit.27277.1.S1_at	20.2.1	stress.abiotic.heat	DNAJ heat shock N-terminal domain-containing protein similar to DNAJ heat shock N-terminal domain-containing protein (J11) [Arabidopsis thaliana] (TAIR:AT4G36040.1); similar to DNAJ heat shock protein, putative [Arabidopsis thaliana] (TAIR:AT2G17880.1); similar to Os06g0716100 [Oryza sativa (japonica cultivar-group)] (GB:NP_001058589.1); similar to DnaJ-like protein [Phaseolus vulgaris] (GB:AAB36…	4.94275	5.07121	5.65817	5.32576	4.8734	5.02346	4.45757	4.56346	4.54261
	Cit.13490.1.S1_at	21.2.1	redox.ascorbate and glutathione.ascorbate	moderately similar to ( 372)AT5G16710| Symbols: DHAR3 | DHAR3 (DEHYDROASCORBATE REDUCTASE 1); glutathione dehydrogenase (ascorbate) | chr5:5483315-5484929 FORWARD affx|C37_17855;	7.5921	7.5497	7.8873	7.44425	7.4981	7.15539	6.67653	7.02604	7.22527
	Cit.8349.1.S1_s_at	21.6	redox.dismutases and catalases	highly similar to ( 730)AT4G35090| Symbols: CAT2 | CAT2 (CATALASE 2); catalase | chr4:16701110-16703220 REVERSEhighly similar to ( 748)CATA1_GOSHI affx|C37_11453;	12.0798	12.3764	12.3355	12.0172	12.2091	11.5733	11.1923	11.9613	12.2955
	Cit.14096.1.S1_at	22.1.2	polyamine metabolism.synthesis.SAM decarboxylase	moderately similar to ( 323)AT3G25570| Symbols: | adenosylmethionine decarboxylase family protein | chr3:9288650-9289699 REVERSEmoderately similar to ( 378)DCAM_ORYSA affx|C37_18666;	4.73199	4.73751	5.08047	4.96009	5.21533	4.13275	4.01637	4.12631	4.28076
	Cit.4715.1.S1_at	26.1	misc.misc2	moderately similar to ( 394)AT4G37550| Symbols: | formamidase, putative / formamide amidohydrolase, putative | chr4:17643678-17645243 FORWARD affx|C37_05980;	6.7089	6.68267	6.64807	5.62578	5.55273	4.92685	4.18377	4.5921	5.03254
	Cit.7331.1.S1_at	26.1	misc.cytochrome P450	weakly similar to ( 196)AT2G12190| Symbols: | cytochrome P450, putative | chr2:4898889-4900427 REVERSEweakly similar to ( 122)C77A1_SOLME affx|C37_09924;	5.06764	5.46887	6.20353	5.11725	5.1861	4.41489	4.46125	5.11264	4.92127
	Cit.29478.1.S1_s_at	26.1	misc.cytochrome P450	moderately similar to ( 435)AT4G31940| Symbols: CYP82C4 | CYP82C4 (cytochrome P450, family 82, subfamily C, polypeptide 4); oxygen binding | chr4:15452046-15453972 FORWARDmoderately similar to ( 411)C82A1_PEA affx|C37_02990;	8.89653	9.02481	9.58328	8.4815	8.34409	8.67818	8.50767	8.17332	7.79578
	Cit.13606.1.S1_at	26.12	misc.peroxidases	moderately similar to ( 303)AT5G58390| Symbols: | peroxidase, putative | chr5:23616981-23618470 REVERSEmoderately similar to ( 291)PERP7_BRARA affx|C37_18007;	3.74618	4.18777	4.28834	6.70962	3.78065	4.22815	3.94454	3.66335	3.37636
	Cit.17506.1.S1_at	26.18	misc.invertase/pectin methylesterase inhibitor family protein	weakly similar to ( 110)AT1G47960| Symbols: ATC/VIF1, C/VIF1 | C/VIF1 (CELL WALL / VACUOLAR INHIBITOR OF FRUCTOSIDASE 1); pectinesterase inhibitor | chr1:17685623-17687185 REVERSE affx|C37_09857;	8.57511	8.75648	8.85322	8.39392	8.76036	7.94022	6.76053	7.20266	8.40825
	Cit.11673.1.S1_at	26.26.1	misc.aminotransferases.aminotransferase class IV family protein	aminotransferase class IV family protein Identical to Branched-chain-amino-acid aminotransferase-like protein 1 (Atbcat- like) [Arabidopsis Thaliana] (GB:Q8W0Z7;GB:Q9MAA0); similar to aminotransferase class IV family protein [Arabidopsis thaliana] (TAIR:AT5G27410.1); similar to Aminotransferase, class IV [Medicago truncatula] (GB:ABE80609.1); similar to branched-chain amino acid aminotransferase-…	6.69579	6.70397	7.21992	6.27854	6.47855	5.77328	5.44626	5.47703	5.82354
	Cit.15067.1.S1_at	26.28	misc.GDSL-motif lipase	moderately similar to ( 322)AT1G75880| Symbols: | family II extracellular lipase 1 (EXL1) | chr1:28494225-28495959 FORWARDmoderately similar to ( 235)APG_BRANA affx|C37_20025;	8.27378	8.27601	8.25113	8.31812	8.18906	8.06709	6.85692	7.71663	7.99677
	Cit.39287.1.S1_s_at	26.28	misc.GDSL-motif lipase	moderately similar to ( 290)AT1G75880| Symbols: | family II extracellular lipase 1 (EXL1) | chr1:28494225-28495959 FORWARDmoderately similar to ( 218)APG_BRANA affx|C37_45586;	8.39529	8.49176	8.59131	8.52243	8.46713	8.27883	7.10294	7.61573	7.98152
	Cit.27966.1.S1_s_at	26.3	misc.gluco-, galacto- and mannosidases	moderately similar to ( 329)AT4G36360| Symbols: BGAL3 | BGAL3 (beta-galactosidase 3); beta-galactosidase | chr4:17176843-17181146 REVERSEmoderately similar to ( 258)BGAL_MALDO affx|C37_37460;	9.13139	10.5855	9.09647	9.19852	9.72555	8.73898	6.58583	8.1627	9.04342
	Cit.17494.1.S1_at	27.3.22	RNA.regulation of transcription.HB,Homeobox transcription factor family	moderately similar to ( 229)AT1G05230| Symbols: HDG2 | homeobox-leucine zipper family protein / lipid-binding START domain-containing protein | chr1:1513387-1517023 REVERSE affx|C37_09538;	5.93731	5.87538	6.74027	5.92069	6.20865	5.62835	5.53707	5.25111	5.48677
	Cit.19706.1.S1_at	27.3.22	RNA.regulation of transcription.HB,Homeobox transcription factor family	weakly similar to ( 164)AT3G60390| Symbols: HAT3 | HAT3 (homeobox-leucine zipper protein 3); transcription factor | chr3:22331763-22333345 REVERSE affx|C37_28584;	5.21643	5.62982	5.48291	5.3039	5.21342	4.91746	4.31363	4.61044	5.11443
	Cit.12881.1.S1_at	27.3.23	RNA.regulation of transcription.HSF,Heat-shock transcription factor family	moderately similar to ( 287)AT3G24520| Symbols: HSFC1, AT-HSFC1 | AT-HSFC1 (Arabidopsis thaliana heat shock transcription factor C1); DNA binding / transcription factor | chr3:8941462-8942538 FORWARD affx|C37_17105;	7.47259	9.10325	7.94619	8.47234	8.71618	8.09988	7.05757	7.42022	7.71068
	Cit.16908.1.S1_x_at	27.3.24	RNA.regulation of transcription.MADS box transcription factor family	weakly similar to ( 122)AT5G15800| Symbols: AGL2, SEP1 | SEP1 (SEPALLATA1) | chr5:5151597-5153770 REVERSEweakly similar to ( 122)AGL9_SINAL affx|C37_00203;	8.54138	8.89847	9.42889	8.80503	8.9456	8.47195	8.14757	7.9884	8.2452
	Cit.7700.1.S1_at	27.3.69	RNA.regulation of transcription.SET-domain transcriptional regulator family	weakly similar to ( 169)AT3G03750| Symbols: | SET domain-containing protein | chr3:939983-941518 FORWARD affx|C37_10497;	5.87423	5.98547	6.04395	5.24343	5.24797	5.44766	4.5992	4.90318	5.15194
	Cit.25338.1.S1_x_at	27.3.75	RNA.regulation of transcription.GRP	very weakly similar to (87.4)AT2G21660| Symbols: GR-RBP7, GRP7, CCR2, ATGRP7 | ATGRP7 (COLD, CIRCADIAN RHYTHM, AND RNA BINDING 2); RNA binding | chr2:9272557-9273396 REVERSEvery weakly similar to (91.3)GRP1_DAUCA affx|C37_30233;	4.37583	5.34145	4.66886	5.04956	4.62259	4.31482	3.93389	4.60932	4.61521
	Cit.39523.1.S1_s_at	27.3.8	RNA.regulation of transcription.C2C2(Zn) DOF zinc finger family	weakly similar to ( 146)AT5G66940| Symbols: | Dof-type zinc finger domain-containing protein | chr5:26745215-26745892 REVERSEweakly similar to ( 115)PBF_MAIZE affx|C37_45914;	5.40342	5.77922	5.9786	5.44449	5.66089	5.18053	4.70919	4.87644	5.07543
	Cit.22843.1.S1_at	27.3.99	RNA.regulation of transcription.unclassified	moderately similar to ( 251)AT5G26600| Symbols: | catalytic/ pyridoxal phosphate binding | chr5:9377458-9378885 FORWARD affx|C37_33629;	5.97709	6.23127	6.26228	5.7927	5.98653	5.45939	5.18234	4.99613	5.27055
	Cit.30553.1.S1_s_at	27.3.99	RNA.regulation of transcription.unclassified	very weakly similar to (96.3)AT3G28917| Symbols: MIF2 | MIF2 (MINI ZINC FINGER 2); DNA binding | chr3:10926251-10926553 FORWARD affx|C37_13605;	8.2637	8.73284	8.9411	8.74994	8.79294	8.42274	7.73264	7.93117	8.30135
	Cit.27246.1.S1_at	28.2	DNA.repair	weakly similar to ( 196)AT1G75090| Symbols: | methyladenine glycosylase family protein | chr1:28191308-28193273 REVERSE affx|C37_35558;	4.20804	4.48241	4.54796	4.037	4.04563	3.57048	3.43289	3.57717	3.84483
	Cit.11252.1.S1_s_at	29.2.1.1.1.1.5	protein.synthesis.ribosomal protein.prokaryotic.chloroplast.30S subunit.S5	moderately similar to ( 262)AT2G33800| Symbols: | ribosomal protein S5 family protein | chr2:14308001-14309428 REVERSEmoderately similar to ( 259)RR5_SPIOL affx|C37_15059;	9.39314	9.51528	9.67371	9.17178	9.28193	8.80284	8.39769	9.09872	9.2926
	Cit.30507.1.S1_at	29.2.1.2.1.11	protein.synthesis.ribosomal protein.eukaryotic.40S subunit.S11	weakly similar to ( 114)AT5G23740| Symbols: RPS11-BETA | RPS11-BETA (RIBOSOMAL PROTEIN S11-BETA); structural constituent of ribosome | chr5:8008254-8009333 REVERSEweakly similar to ( 119)RS11_SOYBN affx|C37_12659;	7.06711	7.06997	7.28914	6.99083	7.01513	6.36336	6.1948	6.21956	6.31989
	Cit.13984.1.S1_at	29.4.1.57	protein.postranslational modification.kinase.receptor like cytoplasmatic kinase VII	weakly similar to ( 125)AT5G02800| Symbols: | protein kinase family protein | chr5:635543-637372 REVERSE affx|C37_18515;	10.7186	10.7268	10.8199	10.4702	10.5201	10.0183	9.74064	9.84827	10.1928
	Cit.28036.1.S1_s_at	29.4.1.57	protein.postranslational modification.kinase.receptor like cytoplasmatic kinase VII	moderately similar to ( 346)AT3G25560| Symbols: NIK2 | NIK2 (NSP-INTERACTING KINASE 2); protein kinase | chr3:9280919-9283797 REVERSEweakly similar to ( 122)NORK_MEDTR affx|C37_37700;	5.052	5.37034	5.44024	4.48124	4.56968	4.50761	4.01171	4.6041	4.28465
	Cit.10967.1.S1_at	29.5	protein.degradation	highly similar to ( 637)AT3G02720| Symbols: | DJ-1 family protein / protease-related | chr3:586343-588095 FORWARD affx|C37_14704;	8.48742	8.72692	8.60891	8.1695	8.46901	7.62399	7.12374	7.48674	7.91241
	Cit.5545.1.S1_s_at	29.5	protein.degradation	weakly similar to ( 148)AT4G18370| Symbols: DEG5, DEGP5, HHOA | DEG5/DEGP5/HHOA (DEGP PROTEASE 5); serine-type peptidase/ trypsin | chr4:10149246-10151062 FORWARD affx|C37_07062;	4.72545	5.8138	4.974	4.69887	4.83326	4.46767	3.94987	4.75601	4.66542
	Cit.19893.1.S1_at	29.5	protein.degradation	weakly similar to ( 187)AT4G33090| Symbols: APM1, ATAPM1 | APM1 (AMINOPEPTIDASE M1) | chr4:15965918-15970421 REVERSE affx|C37_28974;	5.02452	5.25309	6.09546	4.66663	4.56014	4.63263	4.51006	4.8651	4.91434
	Cit.10267.1.S1_at	29.5.11.3	protein.degradation.ubiquitin.E2	very weakly similar to ( 100)AT5G59300| Symbols: ATUBC7, UBC7 | UBC7 (UBIQUITIN-CONJUGATING ENZYME 31); ubiquitin-protein ligase | chr5:23937094-23938517 REVERSEvery weakly similar to (93.2)UBC7_WHEAT affx|C37_13831;	6.12039	6.36285	6.65868	5.81675	5.7518	5.46437	4.96262	4.84753	5.19735
	Cit.13736.1.S1_at	29.5.11.4.2	protein.degradation.ubiquitin.E3.RING	moderately similar to ( 201)AT3G14250| Symbols: | protein binding / zinc ion binding | chr3:4745970-4746965 REVERSE affx|C37_18180;	7.73101	7.71618	7.84698	7.49475	7.42003	7.03455	6.67229	7.19599	7.27305
	Cit.25485.1.S1_at	29.5.11.4.2	protein.degradation.ubiquitin.E3.RING	moderately similar to ( 239)AT3G07610| Symbols: IBM1 | IBM1 (INCREASE IN BONSAI METHYLATION 1) | chr3:2426154-2429364 FORWARD affx|C37_30666;	5.22545	5.1844	5.69299	4.85137	5.27296	4.65842	4.34523	4.33987	4.47895
	Cit.10665.1.S1_at	29.5.11.4.2	protein.degradation.ubiquitin.E3.RING	weakly similar to ( 134)AT1G15100| Symbols: RHA2A | RHA2A (RING-H2 finger A2A); protein binding / zinc ion binding | chr1:5193698-5194165 REVERSE affx|C37_14336;	7.62786	8.90112	8.23382	8.48601	8.46399	8.9186	7.59372	7.12364	7.47821
	Cit.4476.1.S1_s_at	29.5.11.4.3.02	protein.degradation.ubiquitin.E3.SCF.FBOX	F-box family protein-related similar to unknown protein [Arabidopsis thaliana] (TAIR:AT3G48020.1); similar to IS10 transposase, putative [Lycopersicon esculentum] (GB:ABI34274.1); contains InterPro domain F-box associated type 3; (InterPro:IPR013187); contains InterPro domain F-box associated type 1; (InterPro:IPR006527)	6.10255	6.81323	6.03731	6.6157	6.67762	5.56494	5.1339	5.18126	6.00505
	Cit.10972.1.S1_at	29.5.11.4.3.2	protein.degradation.ubiquitin.E3.SCF.FBOX	weakly similar to ( 150)AT4G00755| Symbols: | F-box family protein | chr4:325294-326787 FORWARD affx|C37_14709;	7.52517	7.4289	7.85188	7.12373	7.40088	7.14573	6.60486	6.44975	7.09847
	Cit.5862.1.S1_s_at	3.2.1	minor CHO metabolism.trehalose.TPS	moderately similar to ( 246)AT1G78580| Symbols: TPS1, ATTPS1 | ATTPS1 (TREHALOSE-6-PHOSPHATE SYNTHASE); transferase, transferring glycosyl groups | chr1:29557388-29562375 REVERSE affx|C37_07502;	6.20622	6.6062	6.43207	5.79139	6.09715	5.44363	5.52912	5.86812	5.7618
	Cit.6507.1.S1_at	3.6	minor CHO metabolism.callose	highly similar to ( 594)AT4G03550| Symbols: GSL05, ATGSL5, PMR4, GSL5, ATGSL05 | ATGSL05 (GLUCAN SYNTHASE-LIKE 5); 1,3-beta-glucan synthase/ transferase, transferring glycosyl groups | chr4:1573511-1579193 FORWARD affx|C37_08485;	7.81798	7.74216	8.02068	7.57596	7.76941	7.01443	6.63366	7.01075	7.1952
	Cit.14601.1.S1_at	30.2.3	signalling.receptor kinases.leucine rich repeat III	highly similar to ( 578)AT2G01210| Symbols: | leucine-rich repeat transmembrane protein kinase, putative | chr2:119508-121733 REVERSEweakly similar to ( 174)PSKR_DAUCA affx|C37_19355;	5.92516	6.40563	6.19904	5.60885	5.6544	5.33538	5.02317	5.34025	5.42486
	Cit.11846.1.S1_at	30.4	signalling.phosphinositides	highly similar to ( 989)AT2G17930| Symbols: | FAT domain-containing protein / phosphatidylinositol 3- and 4-kinase family protein | chr2:7791537-7809312 REVERSE affx|C37_15788;	6.95261	6.99166	7.6253	6.90015	7.46141	6.87519	6.60686	6.63841	6.82357
	Cit.17566.1.S1_at	31.1	cell.organisation	weakly similar to ( 122)AT4G16340| Symbols: SPK1 | SPK1 (SPIKE1); GTP binding / GTPase binding / binding / guanyl-nucleotide exchange factor | chr4:9228790-9241077 REVERSE affx|C37_10842;	6.73727	6.84632	7.12436	6.39034	6.60593	5.91639	5.65831	6.05372	6.33377
	Cit.29468.1.S1_s_at	31.3	cell.cycle	ICK1 (KIP-RELATED PROTEIN 1) Encodes a cyclin-dependent kinase inhibitor protein that functions as a negative regulator of cell division and promoter of endoreduplication. A member of seven KRP genes found in Arabidopsis thaliana. Differential expression patterns for distinct KRPs were revealed by in situ hybridization. similar to ICK2 (KIP-RELATED PROTEIN 2) [Arabidopsis thaliana] (TAIR:AT3G5063…	9.63219	10.0165	9.88099	9.65007	9.57719	9.62116	8.47981	8.96372	9.34441
	Cit.11883.1.S1_s_at	33.99	development.unspecified	weakly similar to ( 143)AT2G17850| Symbols: | similar to unknown protein [Arabidopsis thaliana] (TAIR:AT5G66170.2); similar to unnamed protein product [Vitis vinifera] (GB:CAO48196.1); contains InterPro domain Rhodanese-like (InterPro:IPR001763) | chr2:7767087-7767869 REVERSEweakly similar to ( 108)DIN1_RAPSA affx|C37_15846;	8.49334	8.50222	8.46852	8.5888	8.32348	9.5694	7.45108	7.81571	8.01425
	Cit.14663.1.S1_at	33.99	development.unspecified	nodulin MtN21 family protein similar to nodulin MtN21 family protein [Arabidopsis thaliana] (TAIR:AT5G40240.1); similar to Protein of unknown function DUF6, transmembrane [Medicago truncatula] (GB:ABE93902.1); contains InterPro domain Protein of unknown function DUF6, transmembrane; (InterPro:IPR000620)	10.5963	10.8657	10.6657	10.2453	10.2352	10.3788	9.44299	9.66933	10.1655
	Cit.17464.1.S1_at	34.16	transport.ABC transporters and multidrug resistance systems	moderately similar to ( 264)AT3G21090| Symbols: | ABC transporter family protein | chr3:7391503-7394939 REVERSE affx|C37_09355;	8.98509	9.64908	9.11975	8.72103	9.00046	8.61261	7.55745	8.16592	8.53709
	Cit.13839.1.S1_at	34.16	transport.ABC transporters and multidrug resistance systems	moderately similar to ( 294)AT2G36380| Symbols: PDR6, ATPDR6 | ATPDR6/PDR6 (PLEIOTROPIC DRUG RESISTANCE 6); ATPase, coupled to transmembrane movement of substances | chr2:15264662-15270706 FORWARDmoderately similar to ( 291)PDR2_NICPL affx|C37_18312;	6.40543	6.51605	6.55136	6.31972	6.21685	5.92518	5.14269	6.50528	6.38603
	Cit.16860.1.S1_at	34.19.1	transport.Major Intrinsic Proteins.PIP	moderately similar to ( 318)AT1G01620| Symbols: PIP1;3, PIP1C, TMP-B | PIP1C (PLASMA MEMBRANE INTRINSIC PROTEIN 1;3) | chr1:225986-226960 REVERSEmoderately similar to ( 317)PIP11_VICFA affx|C37_00010;	4.0614	4.5108	4.76316	3.92427	4.81579	3.38782	3.1154	3.68293	3.48567
	Cit.8877.1.S1_s_at	34.9	transport.metabolite transporters at the mitochondrial membrane	mitochondrial substrate carrier family protein similar to mitochondrial substrate carrier family protein [Arabidopsis thaliana] (TAIR:AT5G51050.1); similar to Os05g0585900 [Oryza sativa (japonica cultivar-group)] (GB:NP_001056459.1); similar to mitochondrial carrier-like protein [Solanum tuberosum] (GB:ABC01898.1); contains InterPro domain Adenine nucleotide translocator 1; (InterPro:IPR002113); …	4.3559	4.43874	4.7054	4.29951	4.12331	3.33871	3.65722	3.40499	3.52731
	Cit.12380.1.S1_at	35.2	not assigned.unknown	moderately similar to ( 213)AT4G24380| Symbols: | similar to unknown protein [Arabidopsis thaliana] (TAIR:AT5G65400.1); similar to unknown [Populus trichocarpa] (GB:ABK94545.1); contains InterPro domain Protein of unknown function DUF341 (InterPro:IPR005645) | chr4:12612564-12613320 FORWARD affx|C37_16474;	4.57455	4.66701	4.61341	4.87157	3.77626	3.49313	3.14633	3.36471	3.50392
	Cit.19086.1.S1_at	35.2	not assigned.unknown	affx|C37_26162;	6.82587	7.45858	6.86749	6.48542	7.11117	6.1049	5.3085	5.78885	6.81222
	Cit.20435.1.S1_s_at	35.2	not assigned.unknown	affx|C37_42414;	8.91804	9.8507	9.36204	9.21091	9.49456	8.58188	8.07225	8.72948	9.07067
	Cit.21401.1.S1_s_at	35.2	not assigned.unknown	affx|C37_46967;	4.317	5.6189	5.06309	4.95988	4.81311	4.40063	3.75482	4.51043	4.70089
	Cit.24525.1.S1_s_at	35.2	not assigned.unknown	affx|C37_41748;	3.51021	4.5254	4.37392	3.56634	4.02075	3.22959	3.06377	3.76163	3.84324
	Cit.7283.1.S1_at	35.2	not assigned.unknown	affx|C37_09839;	7.3177	8.49037	8.13111	7.336	7.28008	7.14602	6.9831	7.23268	7.15015
	Cit.7921.1.S1_at	35.2	not assigned.unknown	affx|C37_10872;	4.5481	5.46427	4.94388	4.47188	5.54629	4.17823	4.0469	4.31557	5.04722
	Cit.12147.1.S1_s_at	35.2	not assigned.unknown	affx|C37_16175;	6.77517	6.45555	7.24185	6.41828	5.95581	6.53712	6.06297	5.12834	5.94197
	Cit.18119.1.S1_at	35.2	not assigned.unknown	affx|C37_20219;	8.20204	8.61604	8.83923	9.02959	8.94398	8.2131	7.68515	7.64445	8.14179
	Cit.2942.1.S1_s_at	35.2	not assigned.unknown	very weakly similar to (84.3)AT1G19530| Symbols: | similar to unnamed protein product [Vitis vinifera] (GB:CAO61141.1) | chr1:6763967-6764677 FORWARD affx|C37_03716;	10.9034	11.6426	11.2737	11.2281	11.4432	11.1923	9.75083	10.1252	10.9994
	Cit.39074.1.S1_at	35.2	not assigned.unknown	very weakly similar to (87.0)AT5G01015| Symbols: | similar to unknown protein [Arabidopsis thaliana] (TAIR:AT1G65295.1); similar to hypothetical protein [Vitis vinifera] (GB:CAN82885.1); similar to unnamed protein product [Vitis vinifera] (GB:CAO45347.1) | chr5:5334-5768 REVERSE affx|C37_45291;	10.6256	10.3402	10.9898	10.5753	10.5761	9.80811	9.01569	8.54125	9.75135
	Cit.6744.1.S1_at	35.2	not assigned.unknown	affx|C37_08873;	5.78569	6.52641	6.76137	6.63915	6.65231	6.77236	5.54912	5.62514	6.03377
	Cit.8669.1.S1_at	35.2	not assigned.unknown	affx|C37_11867;	7.05259	7.31862	7.0876	7.25258	7.31258	6.81574	5.97494	6.08834	6.37403
	Cit.8669.1.S1_s_at	35.2	not assigned.unknown	affx|C37_11867;	8.84837	9.11337	9.06151	9.05627	9.07724	8.54039	7.75278	7.81799	8.08369
	Cit.12266.1.S1_s_at	35.2	not assigned.unknown	moderately similar to ( 414)AT2G20190| Symbols: ATCLASP, CLASP | ATCLASP/CLASP; binding | chr2:8718943-8725894 REVERSE affx|C37_16336;	6.13751	6.33919	6.38981	6.0748	6.22516	5.62701	5.05271	5.43966	5.71908
	Cit.12599.1.S1_at	35.2	not assigned.unknown	moderately similar to ( 207)AT1G13380| Symbols: | similar to unknown protein [Arabidopsis thaliana] (TAIR:AT4G27435.1); similar to unnamed protein product [Vitis vinifera] (GB:CAO42142.1); contains InterPro domain Protein of unknown function DUF1218 (InterPro:IPR009606) | chr1:4589215-4590359 REVERSE affx|C37_16742;	9.48682	9.71688	9.42645	9.43007	9.40128	9.21665	8.29252	8.52625	8.86485
	Cit.14678.1.S1_s_at	35.2	not assigned.unknown	very weakly similar to (83.6)AT5G51200| Symbols: | similar to unnamed protein product [Vitis vinifera] (GB:CAO65658.1); similar to predicted protein [Physcomitrella patens subsp. patens] (GB:EDQ59031.1); similar to hypothetical protein OsI_006148 [Oryza sativa (indica cultivar-group)] (GB:EAY84915.1) | chr5:20822152-20836634 FORWARD affx|C37_19459;	7.65747	7.99263	8.35215	7.77361	8.2943	7.56665	7.35093	7.41483	7.50997
	Cit.14704.1.S1_at	35.2	not assigned.unknown	affx|C37_19494;	8.3997	8.47513	9.07507	8.34957	8.46643	8.17784	8.01579	8.27564	8.28073
	Cit.15135.1.S1_at	35.2	not assigned.unknown	moderately similar to ( 247)AT3G09050| Symbols: | similar to unknown [Populus trichocarpa x Populus deltoides] (GB:ABK96465.1) | chr3:2764865-2765912 FORWARD affx|C37_20123;	4.98271	5.098	5.61499	4.52644	5.12883	4.82805	4.31521	4.01824	4.56627
	Cit.18194.1.S1_at	35.2	not assigned.unknown	affx|C37_21215;	11.7313	11.911	12.1698	11.9781	11.9752	11.7609	11.1285	11.465	11.6317
	Cit.18389.1.S1_at	35.2	not assigned.unknown	affx|C37_23147;	7.62103	8.18243	7.70179	7.66716	8.02049	7.24598	6.64829	6.68955	7.56994
	Cit.18621.1.S1_at	35.2	not assigned.unknown	affx|C37_25027;	6.50935	6.56575	6.7683	6.27326	6.14776	6.02841	5.51451	5.91484	6.16238
	Cit.19309.1.S1_at	35.2	not assigned.unknown	affx|C37_27211;	9.31288	9.48083	9.71476	9.20215	8.97811	8.74482	8.58823	8.6929	8.81287
	Cit.19404.1.S1_s_at	35.2	not assigned.unknown	affx|C37_27995;	4.86702	5.63664	4.92051	3.96027	4.28673	5.57127	3.71768	3.33882	3.90289
	Cit.20314.1.S1_at	35.2	not assigned.unknown	affx|C37_37178;	5.03498	5.08619	5.84114	5.22981	4.98111	4.92328	4.78063	4.84831	4.93811
	Cit.21508.1.S1_x_at	35.2	not assigned.unknown	affx|C37_47299;	8.97199	9.37752	9.52026	9.12411	9.17193	8.7109	7.77111	8.61177	9.01535
	Cit.21771.1.S1_x_at	35.2	not assigned.unknown	affx|C37_27048;	6.10713	6.50414	6.61475	6.30818	6.6258	6.32205	5.56025	5.46047	6.22605
	Cit.21881.1.S1_x_at	35.2	not assigned.unknown	affx|C37_29446;	7.03903	7.02418	7.60238	7.09584	7.20343	6.63478	6.57543	6.61329	6.75544
	Cit.2537.1.S1_s_at	35.2	not assigned.unknown	moderately similar to ( 372)AT5G13570| Symbols: DCP2, TDT | DCP2/TDT (DECAPPING 2); hydrolase/ m7G(5)pppN diphosphatase/ protein homodimerization | chr5:4367535-4369995 FORWARD affx|C37_03209;	10.3035	10.6155	10.6096	10.5324	10.4764	10.27	9.55027	9.79212	10.2125
	Cit.25825.1.S1_x_at	35.2	not assigned.unknown	affx|C37_31742;	7.89178	7.64077	8.31011	7.54928	7.41614	7.43658	6.95369	6.85002	6.84659
	Cit.26978.1.S1_at	35.2	not assigned.unknown	affx|C37_34941;	6.30015	6.61273	7.49312	7.02303	6.15993	7.03027	6.32862	6.44165	6.1253
	Cit.29259.1.S1_at	35.2	not assigned.unknown	affx|C37_46684;	4.59248	4.60713	5.30465	4.5342	4.40794	4.3317	4.0921	4.28396	4.27402
	Cit.29366.1.S1_at	35.2	not assigned.unknown	affx|C37_00907;	6.53872	6.50458	7.08897	6.38883	5.99947	6.23933	5.78989	5.46993	5.21654
	Cit.29715.1.S1_at	35.2	not assigned.unknown	affx|C37_06498;	6.59052	6.92671	7.40443	7.02195	6.66338	6.91379	6.05953	6.17284	5.93948
	Cit.31143.1.S1_at	35.2	not assigned.unknown	affx|C37_20998;	7.89558	8.15912	8.48148	8.53796	8.29727	8.0456	7.46292	7.672	8.08482
	Cit.31394.1.S1_at	35.2	not assigned.unknown	affx|C37_22042;	3.89274	4.43887	5.36571	5.07216	3.97705	4.74193	4.23727	4.19916	4.35614
	Cit.32265.1.S1_at	35.2	not assigned.unknown	affx|C37_23877;	5.14497	5.35827	6.46727	6.17363	5.1496	5.96833	5.42474	5.17624	5.18296
	Cit.32831.1.S1_at	35.2	not assigned.unknown	affx|C37_24581;	5.4059	5.59208	5.9866	5.28641	5.70287	5.22051	4.49272	4.47835	4.99877
	Cit.34355.1.S1_at	35.2	not assigned.unknown	very weakly similar to (88.2)AT5G04000| Symbols: | similar to hypothetical protein [Vitis vinifera] (GB:CAN76250.1) | chr5:1079304-1079731 REVERSE affx|C37_27056;	5.93836	5.67722	6.21875	5.87975	5.68777	5.34032	4.95045	5.1178	5.16974
	Cit.35335.1.S1_at	35.2	not assigned.unknown	affx|C37_28489;	7.03167	7.17795	6.92551	6.52054	6.46371	6.72922	5.87776	6.22541	5.98449
	Cit.36338.1.S1_at	35.2	not assigned.unknown	affx|C37_35010;	4.31315	4.15454	5.23859	5.00111	4.0265	4.72501	4.07109	4.00533	4.08115
	Cit.36474.1.S1_at	35.2	not assigned.unknown	affx|C37_36294;	6.3408	6.48629	7.48592	6.78478	6.14625	6.91606	6.20697	6.24625	6.32526
	Cit.37182.1.S1_at	35.2	not assigned.unknown	very weakly similar to ( 100)AT5G16610| Symbols: | similar to unnamed protein product [Vitis vinifera] (GB:CAO44747.1) | chr5:5445071-5447948 REVERSE affx|C37_43049;	3.61925	3.64374	4.24492	3.50849	3.4917	3.446	3.21206	3.21709	3.47283
	Cit.4622.1.S1_s_at	35.2	not assigned.unknown	affx|C37_05859;	7.62677	8.36033	7.96627	7.82839	7.8043	7.76915	6.91477	7.01496	7.29511
	Cit.4822.1.S1_at	35.2	not assigned.unknown	affx|C37_06108;	5.08427	5.53647	5.56741	5.18437	4.60394	5.55871	4.48	4.36177	4.2988
	Cit.5487.1.S1_at	35.2	not assigned.unknown	moderately similar to ( 376)AT1G61350| Symbols: | armadillo/beta-catenin repeat family protein | chr1:22637764-22639485 FORWARD affx|C37_06979;	9.38556	9.62794	9.43427	9.35553	9.32731	9.22627	8.13421	8.82586	9.01209
	Cit.5727.1.S1_s_at	35.2	not assigned.unknown	weakly similar to ( 181)AT5G13090| Symbols: | similar to unknown protein [Arabidopsis thaliana] (TAIR:AT1G24270.1); similar to unnamed protein product [Vitis vinifera] (GB:CAO68319.1); similar to hypothetical protein [Vitis vinifera] (GB:CAN73358.1) | chr5:4153761-4154570 REVERSE affx|C37_07316;	7.3189	7.70782	8.10985	7.58935	7.68353	7.50351	7.03004	6.75276	7.05853
	Cit.6162.1.S1_at	35.2	not assigned.unknown	affx|C37_07938;	3.52911	3.5602	3.80419	3.5335	3.02818	2.98016	2.79302	2.89245	3.1177
	Cit.6201.1.S1_at	35.2	not assigned.unknown	affx|C37_07990;	6.93668	7.16567	6.41527	6.35425	6.44386	6.79783	5.38764	6.35002	6.76961
	Cit.7037.1.S1_at	35.2	not assigned.unknown	affx|C37_09400;	3.27974	3.1996	3.6686	3.25111	3.2179	3.41788	2.4984	2.89015	2.99985
	Cit.9600.1.S1_x_at	35.2	not assigned.unknown	moderately similar to ( 389)AT1G53280| Symbols: | DJ-1 family protein | chr1:19868610-19871009 REVERSE affx|C37_13021;	10.3297	10.4324	10.4486	10.0983	10.2037	9.74432	8.94839	9.38571	9.70034
	Cit.22440.1.S1_s_at	35.2	not assigned.unknown	affx|C37_31690;	7.17851	7.70029	8.17083	8.12874	8.21187	7.7536	7.40148	6.87307	7.8663
	Cit.10648.1.S1_s_at	1.1.1.1	PS.lightreaction.photosystem II.LHC-II	moderately similar to ( 426)AT3G54890| Symbols: LHCA1 | LHCA1 | chr3:20350859-20351900 REVERSEweakly similar to ( 145)CB21_SINAL affx|C37_14317;	7.33837	8.13129	6.92239	6.54056	6.89363	6.46274	4.77645	6.3694	6.72676
	Cit.37563.1.S1_s_at	1.1.1.1	PS.lightreaction.photosystem II.LHC-II	weakly similar to ( 184)AT1G15820| Symbols: CP24, LHCB6 | LHCB6 (LIGHT HARVESTING COMPLEX PSII); chlorophyll binding | chr1:5446680-5447671 REVERSEweakly similar to ( 187)CB4_SPIOL affx|C37_43461;	8.86402	9.5544	8.67882	8.31383	8.72833	8.12325	6.83889	7.99172	8.31352
	Cit.29925.1.S1_at	1.1.1.1	PS.lightreaction.photosystem II.LHC-II	moderately similar to ( 327)AT1G45474| Symbols: LHCA5 | LHCA5 (Photosystem I light harvesting complex gene 5) | chr1:17181793-17182879 FORWARDweakly similar to ( 179)CB12_PETHY affx|C37_08452;	7.85222	7.89017	7.72494	7.71188	7.70587	7.10226	6.47016	6.98977	7.31085
	Cit.9222.1.S1_at	1.1.1.1	PS.lightreaction.photosystem II.LHC-II	moderately similar to ( 459)AT4G10340| Symbols: LHCB5 | LHCB5 (LIGHT HARVESTING COMPLEX OF PHOTOSYSTEM II 5); chlorophyll binding | chr4:6408196-6409492 FORWARDmoderately similar to ( 213)CB2B_PINSY affx|C37_12551;	5.07045	5.34789	5.34032	4.68476	4.77296	4.70845	3.90452	4.2396	4.55607
	Cit.11237.1.S1_s_at	1.1.1.2	PS.lightreaction.photosystem II.PSII polypeptide subunits	weakly similar to ( 103)AT2G30570| Symbols: PSBW | PSBW (PHOTOSYSTEM II REACTION CENTER W) | chr2:13026403-13027130 REVERSEweakly similar to ( 125)PSBW_SPIOL affx|C37_15039;	6.56272	7.1635	6.92621	6.55393	6.71283	5.39481	4.96823	5.12248	5.6431
	Cit.15553.1.S1_at	1.1.1.2	PS.lightreaction.photosystem II.PSII polypeptide subunits	moderately similar to ( 207)AT1G05385| Symbols: | photosystem II 11 kDa protein-related | chr1:1582746-1583647 REVERSE affx|C37_20809;	6.84529	7.21131	7.18656	6.60193	6.44316	6.80567	5.94023	6.07756	6.40982
	Cit.38474.1.S1_at	1.1.1.2	PS.lightreaction.photosystem II.PSII polypeptide subunits	weakly similar to ( 175)AT3G56650| Symbols: | thylakoid lumenal 20 kDa protein | chr3:20995786-20996892 FORWARD affx|C37_44410;	7.07703	7.27769	7.33737	6.99456	7.2949	6.81812	6.31489	6.06019	6.55882
	Cit.9106.1.S1_s_at	1.1.1.2	PS.lightreaction.photosystem II.PSII polypeptide subunits	highly similar to ( 535)AT3G50820| Symbols: PSBO2, PSBO-2 | PSBO-2/PSBO2 (PHOTOSYSTEM II SUBUNIT O-2); oxygen evolving/ poly(U) binding | chr3:18901989-18903292 REVERSEhighly similar to ( 575)PSBO_TOBAC affx|C37_12413;	10.8598	11.0553	10.5785	10.262	10.5696	10.1646	9.24052	9.61631	10.3701
	Cit.33051.1.S1_s_at	1.1.2.1	PS.lightreaction.photosystem I.LHC-I	moderately similar to ( 254)AT1G15820| Symbols: CP24, LHCB6 | LHCB6 (LIGHT HARVESTING COMPLEX PSII); chlorophyll binding | chr1:5446680-5447671 REVERSEmoderately similar to ( 265)CB4_SPIOL affx|C37_24849;	7.84078	8.63283	7.77015	7.43918	7.87603	7.21459	5.84281	6.9403	7.20068
	Cit.17203.1.S1_s_at	1.1.2.2	PS.lightreaction.photosystem I.PSI polypeptide subunits	moderately similar to ( 221)AT1G08380| Symbols: PSAO | PSAO (photosystem I subunit O) | chr1:2641001-2641736 REVERSE affx|C37_05247;	5.05201	5.71916	4.96299	4.44602	4.96626	4.59535	4.14137	4.10701	4.6968
	Cit.10043.1.S1_s_at	1.1.2.2	PS.lightreaction.photosystem I.PSI polypeptide subunits	moderately similar to ( 309)AT4G12800| Symbols: PSAL | PSAL (photosystem I subunit L) | chr4:7521466-7522490 FORWARDmoderately similar to ( 310)PSAL_CUCSA affx|C37_13561;	12.1428	12.3652	12.2662	12.0636	12.06	11.6083	10.913	11.2311	11.6353
[truncated: 2,022 more rows]

## Sheet: S2
Genes significantly regulated by 2,4-D			The number is the log2 vaule of microarray signal
[truncated: 3,414 more rows]

## Sheet: S3
Probe set ID	TF family	TAIR ID	Sub-family	Annotation	12h	24h	48h	72h
[truncated: 64 more rows]
